# Supplementary material for: Stonin1 mediates endocytosis of the proteoglycan NG2 and regulates focal adhesion dynamics and cell motility
Source: Nat Commun. 2015 Oct 5;6:8535. doi: 10.1038/ncomms9535 (PMC4600748; doi:10.1038/ncomms9535)
Supplement: Supplementary Data 1 — SILAC-based mass spectrometric analysis of the surface proteome of WT and Stonin1-/- MEFs. [file ncomms9535-s3.xls]

## Sheet: PepA>1PepB>1
Supplementary Data 1
SILAC-based mass spectrometric analysis of the surface proteome of WT and Stonin1-/- MEFs.
List of quantified proteins of experiment A (Light = WT MEFs, Heavy = Stonin-/- MEFs) and experiment B (Light = Stonin1-/- MEFs, Heavy = WT MEFs). SILAC ratios were calculated according to the MaxQuant algorithm (www.maxquant.org).
Majority Protein IDs	Protein Names	Gene Names	Uniprot	Peptides A	Peptides B	Unique A	Unique B	Ratio H/L A	Ratio H/L Normalized A	Ratio Count A	Ratio L/H B	Ratio L/LH Normalized B	Ratio Count B
IPI00666034;IPI00553336	Apob protein;Apolipoprotein B;Putative uncharacterized protein;Apolipoprotein (apoB)	Apob	Q3UH74;Q61314;Q61318;Q497D8;Q8CGG8	2	2	2	2	0.01697	0.015394	5	32.4591	42.8376	10
IPI00229992	Plexin-B1;Plexin B1	Kiaa0407;Plxnb1	Q8CJH3;B2RWT9	2	2	2	2	7.4702	6.2195	2	16.0298	18.4047	2
IPI00129423	Fetomodulin;Thrombomodulin;Putative uncharacterized protein;Thbd protein	Thbd;mCG_18941;RP23-70N3.2-001	P15306;Q543W3;Q8BJB5	2	2	2	2	6.4416	6.3311	2	9.44822	11.5828	3
IPI00126049	Putative uncharacterized protein;MCG1033322;Protocadherin beta 21;Protocadherin-betaU	Pcdhb21;mCG_1033322;Pcdhb18	Q3UYA2;Q91V48	2	2	2	1	7.633	7.8421	2	8.07233	10.0847	2
IPI00229534	Myristoylated alanine-rich C-kinase substrate;Marcks protein	Macs;Marcks	P26645;Q05BL6	2	2	2	2	1.246	0.98491	2	3.88561	4.42674	2
IPI00114279	Excitatory amino acid transporter 1;Glial high affinity glutamate transporter;High-affinity neuronal glutamate transporter;Sodium-dependent glutamate/aspartate transporter 1;Solute carrier family 1 member 3;Putative uncharacterized protein;Solute carrier family 1 (Glial high affinity glutamate transporter), member 3;Glutamate/aspartate transporter	Eaat1;Gmt1;Slc1a3;mCG_3300	P56564;Q543U3;Q8C3T7;Q8C7W8;Q99NG1	2	2	2	2	5.2674	4.0569	3	2.27728	2.7811	7
IPI00154004;IPI00928020;IPI00928217	Deubiquitinating enzyme OTUB1;OTU domain-containing ubiquitin aldehyde-binding protein 1;Otubain-1;Ubiquitin thioesterase OTUB1;Ubiquitin-specific-processing protease OTUB1	Otub1	Q7TQI3	2	2	2	2	0.54546	0.40177	2	1.96637	2.58298	2
IPI00281011	Brain protein F52;Macrophage myristoylated alanine-rich C kinase substrate;MARCKS-like protein 1;MARCKS-related protein;MARCKS-like 1;MCG12234, isoform CRA_c	Marcksl1;Mlp;Mrp;mCG_12234;RP23-209C6.6-001	P28667;B2KGE6	2	2	2	2	1.156	1.0466	3	1.92786	2.12305	2
IPI00130486	63 kDa FK506-binding protein;FK506-binding protein 9;FKBP65RS;Peptidyl-prolyl cis-trans isomerase FKBP9;Rotamase	Fkbp60;Fkbp63;Fkbp9	Q9Z247	2	2	2	2	2.0154	1.636	2	1.56367	1.96568	2
IPI00121437;IPI00751004	Exosome complex exonuclease RRP4;Exosome component 2;Ribosomal RNA-processing protein 4;Putative uncharacterized protein	Exosc2;Rrp4;mCG_130468;RP23-65P13.1-001;RP23-65P13.1-005	Q8VBV3;Q3TKQ3;A2AV19	2	2	2	2	2.243	1.5834	2	1.51941	1.70882	2
IPI00121949;IPI00858209;IPI00750657	LanC-like protein 2;Testis-specific adriamycin sensitivity protein	Lancl2;Tasp	Q9JJK2	2	2	2	2	1.6471	1.361	2	1.51793	1.70137	2
IPI00315127;IPI00331302	Ribonucleoside-diphosphate reductase large subunit;Ribonucleoside-diphosphate reductase subunit M1;Ribonucleotide reductase large subunit;Ribonucleoside-diphosphate reductase	Rrm1;mCG_23418	P07742;Q05DU8;Q6NZB3;Q91YM8	2	2	2	2	0.9514	0.9316	2	1.40968	1.86553	2
IPI00454049;IPI00886151;IPI00459020	Enoyl-CoA hydratase 1;Enoyl-CoA hydratase, mitochondrial;Short-chain enoyl-CoA hydratase;Enoyl Coenzyme A hydratase, short chain, 1, mitochondrial, isoform CRA_c;Putative uncharacterized protein	Echs1;mCG_21632	Q8BH95;Q8BU95	2	2	2	2	0.75561	0.51834	2	1.3549	1.62235	2
IPI00319131	Peroxin-19;Peroxisomal biogenesis factor 19;Peroxisomal farnesylated protein;Peroxisome biogenesis factor 19, isoform CRA_e;Putative uncharacterized protein	Pex19;Pxf;mCG_4480	Q8VCI5-1;Q8VCI5;Q3TDI5	2	2	2	2	2.3717	1.7423	2	1.21913	1.54658	2
IPI00399943;IPI00652873	Actin-related protein 2/3 complex subunit 5;Arp2/3 complex 16 kDa subunit	Arpc5	Q9CPW4;Q3TK56;Q3TKM9;Q3UC32;Q3UA72	2	2	2	2	0.52683	0.28269	2	1.11973	1.21999	2
IPI00323964;IPI00762438	Homeobox protein cut-like 2;Homeobox protein Cux-2;Putative uncharacterized protein;Cut-like homeobox 2	Cutl2;Cux2	P70298;Q3US40;Q6P1E6	2	2	2	2	2.0678	2.7418	2	1.11421	1.45446	10
IPI00109705;IPI00857955;IPI00857719;IPI00857305	Putative uncharacterized protein;RIKEN cDNA 2410002F23, isoform CRA_a;2410002F23Rik protein	2410002F23Rik;mCG_134547	Q3T9M2;Q3TE80;Q9CWW9	2	2	2	2	2.0843	1.5282	2	1.08465	1.38307	2
IPI00654005;IPI00129026;IPI00875500	Putative uncharacterized protein;DNA-directed RNA polymerase II 33 kDa polypeptide;DNA-directed RNA polymerase II subunit C;DNA-directed RNA polymerase II subunit RPB3;RPB31;Polymerase (RNA) II (DNA directed) polypeptide C	Polr2c;Rpo2-3	Q3UUX3;P97760;Q99M46;Q9DB22	2	2	2	2	0.97766	0.80159	2	1.06637	1.37933	2
IPI00127408;IPI00761613;IPI00137618	Putative uncharacterized protein;RAS-related C3 botulinum substrate 1, isoform CRA_a;p21-Rac1;Ras-related C3 botulinum toxin substrate 1;p21-Rac2;Protein EN-7;Ras-related C3 botulinum toxin substrate 2	mCG_23557;Rac1;Rac2	Q3TLP8;P63001;Q8BPG5;Q8C4N8;Q9D859;Q05144;Q8CEV8	2	2	2	2	0.96135	0.8809	2	1.0477	1.18714	2
IPI00556692;IPI00458087	Mad-related protein 2;Mothers against decapentaplegic homolog 2;SMAD family member 2;Putative uncharacterized protein	Madh2;Madr2;Smad2	Q62432-1;Q62432;Q62432-2;Q8C2P1	2	2	1	1	0.62044	0.58756	2	0.998502	1.31285	2
IPI00153107	Bleomycin hydrolase	Blmh	Q8R016	2	2	2	2	0.47027	0.36803	2	0.988728	1.11699	2
IPI00114285	Glutathione S-transferase omega-1;p28	Gsto1;Gstx;Gtsttl	O09131	2	2	2	2	0.52823	0.39715	2	0.980584	1.11067	2
IPI00132475	ER-Golgi intermediate compartment 53 kDa protein;Lectin mannose-binding 1;p58;Protein ERGIC-53;Putative uncharacterized protein	Ergic53;Lman1	Q9D0F3;Q3U944	2	2	2	2	0.98732	0.94971	2	0.976181	1.29629	3
IPI00421241	Putative uncharacterized protein;Acetyl-CoA carboxylase 2;Acacb protein;Acetyl-CoA carboxylase 280	Acacb;ACC2	Q3UHC8;Q6JIZ0;Q8C697;Q8R5C9;Q9ESZ3	2	2	2	2	2.105	1.5432	7	0.957029	1.32088	13
IPI00453924;IPI00849813	60S ribosomal protein L37	Rpl37	Q9D823	2	2	2	2	1.9767	1.044	2	0.908678	0.876424	2
IPI00221921	CD9 antigen	Cd9	P40240	2	2	2	2	1.8194	1.0093	2	0.902935	1.09868	3
IPI00311873	Serine/threonine-protein phosphatase PP1-beta catalytic subunit;Serine/threonine-protein phosphatase	Ppp1cb	P62141;Q3TBE5;Q3TL90;Q542E7;Q8C285;Q9DBY2	2	2	2	2	0.89479	0.64156	2	0.902446	1.14639	2
IPI00226430;IPI00653158	3-ketoacyl-CoA thiolase, mitochondrial;Acetyl-CoA acyltransferase;Beta-ketothiolase;Mitochondrial 3-oxoacyl-CoA thiolase;Acetyl-Coenzyme A acyltransferase 2 (Mitochondrial 3-oxoacyl-Coenzyme A thiolase), isoform CRA_k;Putative uncharacterized protein	Acaa2;mCG_22649	Q8BWT1;Q3TIT9;Q3UKH3	2	2	2	2	0.52447	0.5262	2	0.898876	1.10538	2
IPI00399961;IPI00754418;IPI00850732	Apoptosis inhibitor 5;MCG18038, isoform CRA_b;Putative uncharacterized protein;AAC-11	Api5;mCG_18038;RP23-16O15.1-001	Q3U517;Q3UYQ4;O35841	2	2	2	2	0.59744	0.55768	2	0.888573	1.08966	2
IPI00113377;IPI00118632;IPI00134920;IPI00753932;IPI00661192;IPI00848419;IPI00848832	60S acidic ribosomal protein P1;MCG10168;Putative uncharacterized protein;Ribosomal protein, large, P1;Rplp1 protein	Rplp1;mCG_10168	P47955;Q58E35	2	2	2	2	1.9778	1.0319	3	0.860585	0.919371	2
IPI00283736;IPI00122635	Cyclin-dependent kinase 4 inhibitor A;Cyclin-dependent kinase inhibitor 2A, isoforms 1/2;p16-INK4a;Cyclin-dependent kinase inhibitor p16INK4a E1a form;Cyclin-dependent kinase inhibitor protein;Cyclin-dependent kinase inhibitor	Cdkn2a;P16ink4a;p16(INK4a);p16ink4a	P51480-1;P51480;Q78E71;Q9QWH4;Q9QWH5;Q9QWT5;P51480-2	2	2	2	2	0.83744	0.4623	2	0.856311	0.942951	2
IPI00876001;IPI00622364	Putative uncharacterized protein;Sorting nexin 1;Sorting nexin-1	Snx1	Q3TI63;Q3U4S1;Q3UDY9;Q6NZD2;Q9WV80	2	2	2	2	0.3117	0.24988	2	0.83682	1.05578	2
IPI00480275;IPI00118709	C-Myc-binding protein Mm-1;EIG-1;Myc modulator 1;Prefoldin subunit 5;Putative uncharacterized protein	Eig1;Mm1;Pfd5;Pfdn5	Q9WU28;Q6ZWY7;Q9DAJ0	2	2	2	2	0.37084	0.19929	2	0.833125	0.889126	2
IPI00135812	ATP-dependent helicase GTF2F2;General transcription factor IIF subunit 2;Transcription initiation factor IIF subunit beta;General transcription factor IIF, polypeptide 2, isoform CRA_c;Putative uncharacterized protein	Gtf2f2;mCG_10600	Q8R0A0;Q3UMJ4;Q9CTB8	2	2	2	2	0.64395	0.47663	2	0.819874	0.95648	2
IPI00109401	RNA polymerase II-associated protein 3	D15Ertd682e;Rpap3	Q9D706	2	2	2	2	0.91806	0.73411	2	0.805023	0.970026	2
IPI00284934;IPI00515295;IPI00754363;IPI00882252;IPI00882119	28S ribosomal protein S23, mitochondrial;Putative uncharacterized protein;Mitochondrial ribosomal protein S23;Mitochondrial ribosomal protein S23, isoform CRA_a;Mrps23 protein;Mitochondrial ribosomal protein S23, isoform CRA_b	Mrps23;mCG_7673;RP23-199A2.5-001;RP23-199A2.5-004;RP23-199A2.5-002;RP23-199A2.5-003	Q8VE22;Q3THH3;Q5SXC8;Q5SXC7;Q99LZ4;Q3TI14;A7M7Q8	2	2	2	2	0.99508	0.6578	2	0.792896	0.882924	2
IPI00134809;IPI00845858	2-oxoglutarate dehydrogenase complex component E2;Dihydrolipoamide succinyltransferase component of 2-oxoglutarate dehydrogenase complex;Dihydrolipoyllysine-residue succinyltransferase component of 2-oxoglutarate dehydrogenase complex, mitochondrial;E2K	Dlst	Q9D2G2-1;Q9D2G2;Q9D2G2-2	2	2	2	2	0.31466	0.2626	2	0.788581	0.969932	3
IPI00128023;IPI00830766	Complex I-49kD;NADH dehydrogenase [ubiquinone] iron-sulfur protein 2, mitochondrial;NADH-ubiquinone oxidoreductase 49 kDa subunit	Ndufs2	Q91WD5	2	2	2	2	1.5111	1.1345	2	0.763884	0.849618	2
IPI00133931	19 kDa FK506-binding protein;FK506-binding protein 11;Peptidyl-prolyl cis-trans isomerase FKBP11;Rotamase	Fkbp11	Q9D1M7	2	2	2	2	1.6012	0.99495	2	0.760688	0.842744	2
IPI00876083;IPI00314865	Putative uncharacterized protein;YTH domain family 2	Ythdf2;mCG_118848;RP23-127O5.1-001	Q3TWU3;Q8BM70;Q8BUI8;Q8K325;Q91YT7;Q3UNH5	2	2	2	1	0.77456	0.728	2	0.749681	0.941088	2
IPI00223185;IPI00340519	5-AMP-activated protein kinase subunit beta-1;Putative uncharacterized protein;Protein kinase, AMP-activated, beta 1 non-catalytic subunit, isoform CRA_b;5-AMP-activated protein kinase subunit beta-2;Prkab2 protein	Prkab1;mCG_20709;Prkab2	Q9R078;Q3U5I9;Q542K0;Q6PAM0;Q7TQI6	2	2	2	2	0.31878	0.23937	2	0.741235	0.944555	2
IPI00272521;IPI00856756;IPI00742325;IPI00857484	UPF0363 protein C7orf20 homolog		Q9D1H7-1;Q9D1H7;Q9D1H7-2	2	2	2	2	0.45293	0.32835	2	0.722543	0.901551	4
IPI00338963	51 kDa FK506-binding protein;FK506-binding protein 5;Peptidyl-prolyl cis-trans isomerase FKBP5;Rotamase;Putative uncharacterized protein;FK506 binding protein 5;Fkbp5 protein	Fkbp5;Fkbp51;mCG_18519;RP23-23B10.1-001	Q64378;Q3TX72;Q4FJN2	2	2	2	2	1.2884	1.1506	2	0.708215	0.795862	3
IPI00224728	CD63 antigen;Putative uncharacterized protein;Cd63 antigen;Cd63 protein;Tetraspanin membrane protein CD63	Cd63;mCG_18675	P41731;Q3UC80;Q549D0;Q8BT06	2	2	2	2	1.264	0.97929	3	0.68937	0.806517	7
IPI00466061;IPI00123428;IPI00407823;IPI00918835;IPI00918917	Factor for adipocyte differentiation 123;Solute carrier family 39 member 14;Zinc transporter ZIP14;Zrt- and Irt-like protein 14	Fad123;Kiaa0062;Slc39a14;Zip14	Q75N73-1;Q75N73;Q75N73-2	2	2	2	2	1.7331	1.7554	2	0.678058	0.881057	9
IPI00656165;IPI00331192;IPI00656182	Ubiquitin fusion degradation protein 1 homolog;Putative uncharacterized protein;Ubiquitin fusion degradation 1 like	Ufd1l;mCG_126580	P70362;Q8C2D2;Q923C4;Q9CWQ7;Q9CZJ3	2	2	2	2	0.71169	0.68833	2	0.675447	0.797639	2
IPI00126176	Male germ cell RacGap;Rac GTPase-activating protein 1	Mgcracgap;Racgap1	Q9WVM1	2	2	2	2	1.0495	0.8463	2	0.658415	0.805672	3
IPI00135977	Chloride intracellular channel protein 4;Chloride intracellular channel 4 (Mitochondrial);Clic4 protein;Putative uncharacterized protein	Clic4;RP23-230K10.1-001	Q9QYB1;Q543N5	2	2	2	2	0.27157	0.19703	2	0.621079	0.727961	2
IPI00848970;IPI00226387;IPI00461730	Phosphoglycerate mutase family member 5;Serine/threonine-protein phosphatase PGAM5, mitochondrial;Pgam5 protein;Phosphoglycerate mutase family member 5, isoform CRA_b	Pgam5;mCG_23692	Q8BX10-1;Q8BX10;A1A4A7;B7ZNW0;Q8BX10-2	2	2	2	2	1.533	1.1267	2	0.618697	0.731689	2
IPI00464296;IPI00229294;IPI00125501;IPI00229295;IPI00229298;IPI00406263;IPI00229299;IPI00229300;IPI00404739	4.1B;Band 4.1-like protein 3;Differentially expressed in adenocarcinoma of the lung protein 1;Erythrocyte protein band 4.1-like 3;Epb4.1l3 protein;Putative uncharacterized protein	Dal1;Epb4.1l3;Epb41l3;Kiaa0987	Q9WV92-8;Q9WV92;Q9WV92-2;Q9WV92-1;B6ZHD1;Q9WV92-3;Q9WV92-5;Q9WV92-4;Q9WV92-6;Q9WV92-7;A7YY80;A7MCX4;Q8BT38	2	2	2	2	0.68562	0.55024	2	0.602809	0.679532	2
IPI00114358	Pentaxin-related protein PTX3;Pentraxin-related protein PTX3;Tumor necrosis factor-inducible gene 14 protein	Ptx3;Tsg14	P48759	2	2	2	2	1.0231	0.74258	2	0.590528	0.699545	3
IPI00123594;IPI00849928;IPI00462698	Dimethylallyltranstransferase;Farnesyltranstransferase;Geranylgeranyl diphosphate synthase;Geranylgeranyl pyrophosphate synthase;Geranyltranstransferase;Putative uncharacterized protein;Geranylgeranyl diphosphate synthase 1, isoform CRA_a;Ggps1 protein	Ggps1;mCG_18833	Q9WTN0;Q3UUC8;Q3V0T8;Q9CZZ6	2	2	2	2	0.48101	0.37154	2	0.549753	0.687285	2
IPI00461532	85 kDa nucleoporin;FROUNT;Nuclear pore complex protein Nup85;Nucleoporin Nup85;Pericentrin-1	Nup85;Pcnt1	Q8R480	2	2	2	2	0.47103	0.37664	2	0.548486	0.631672	3
IPI00165794	Nucleoporin NDC1;Transmembrane protein 48	Ndc1;Tmem48;mCG_16076;RP23-392J14.4-001	Q8VCB1;A2A8R9	2	2	2	2	0.91127	0.85617	2	0.538039	0.701066	8
IPI00108774;IPI00890867	UV excision repair protein RAD23 homolog B;XP-C repair-complementing complex 58 kDa protein;Putative uncharacterized protein;RAD23b homolog (S. cerevisiae);Rad23b protein	Mhr23b;Rad23b;RP23-120N11.1-001	P54728;Q3TJ52;Q3TUA4;Q3U041;Q3UQN3;Q6NVC3	2	2	2	2	0.36572	0.33687	2	0.537317	0.658545	2
IPI00126253;IPI00882182;IPI00880251;IPI00880371	LAG1 longevity assurance homolog 2;Translocating chain-associating membrane protein homolog 3	Lass2;Trh3	Q924Z4	2	2	2	2	1.3232	1.1402	2	0.513558	0.668047	5
IPI00121736	ALG-257;PMP41;Probable calcium-binding protein ALG-2;Programmed cell death protein 6;Programmed cell death 6, isoform CRA_a;Putative uncharacterized protein	Alg2;Pdcd6;mCG_20964	P12815;Q3UGE5;Q8C5M4	2	2	2	2	0.78713	0.51104	2	0.495123	0.567118	2
IPI00114256;IPI00380812;IPI00881694	Pantophysin;Synaptophysin-like protein 1;Putative uncharacterized protein	Pphn;Sypl;Sypl1	O09117-1;O09117;Q3U4T9;O09117-2;Q3TVX7	2	2	2	2	1.119	0.9494	8	0.442497	0.565387	3
IPI00321921;IPI00880521	Copper transporter 1;High affinity copper uptake protein 1;Solute carrier family 31 member 1;Putative uncharacterized protein;Solute carrier family 13 (Sodium/sulphate symporters), member 1	Slc31a1;RP24-145P21.1-002	Q8K211;Q3TDB6;A8Y5P1	2	2	2	2	0.75711	0.62405	6	0.420875	0.539287	33
IPI00378498;IPI00395062;IPI00135185;IPI00123329	AD56;Disintegrin and metalloproteinase domain-containing protein 15;Metalloprotease RGD disintegrin protein;Metalloproteinase-like, disintegrin-like, and cysteine-rich protein 15;Metargidin;Putative uncharacterized protein;Disintegrin and metalloprotease 15	Adam15;Mdc15	O88839-1;O88839;Q3UE21;Q8CA82;O88839-2;Q3TD57;O88839-3;A4ZYV2;Q3TDN7;O88839-4	2	2	2	2	1.5145	1.2415	2	0.400673	0.591191	2
IPI00845840	Pyruvate kinase isozymes M1/M2;Pyruvate kinase muscle isozyme	Pk3;Pkm2;Pykm	P52480-2;P52480	2	2	2	2	0.12347	0.11801	3	0.357692	0.480284	4
IPI00273801;IPI00830206	Solute carrier family 39 member 10;Zinc transporter ZIP10;Zrt- and Irt-like protein 10	Kiaa1265;Slc39a10;Zip10	Q6P5F6	3	2	3	2	2.4165	2.2852	3	1.74061	2.70988	6
IPI00677447;IPI00674006;IPI00651829	Mediator of IRF3 activation;Stimulator of interferon genes protein;Transmembrane protein 173	Mita;Mpys;Sting;Tmem173	Q3TBT3-2;Q3TBT3;Q3TBT3-1;Q3TBT3-3	3	2	3	2	3.0364	2.0222	3	1.72491	2.17571	3
IPI00126762	Casein kinase II subunit beta;Phosvitin	Ck2n;Csnk2b	P67871	3	2	3	2	1.9777	1.4427	4	1.28984	1.37895	3
IPI00118762	Bystin;Putative uncharacterized protein	Bysl	O54825;Q543N4	3	2	3	2	1.5191	1.2559	3	1.18841	1.4207	4
IPI00153399	Coiled-coil domain-containing protein 5;HAUS augmin-like complex subunit 1	Ccdc5;Haus1	Q8BHX1	3	2	3	2	1.0861	0.82126	3	1.18446	1.38773	2
IPI00133706	Ras-related protein Rab-1B;Rab1B;RAB1B, member RAS oncogene family, isoform CRA_c;Putative uncharacterized protein	Rab1b;mCG_8376;Rab1B	Q9D1G1;Q0PD66;Q3V3C2	3	2	2	1	1.7956	1.3909	5	1.16592	1.26879	2
IPI00169775	Putative uncharacterized protein;Gem (Nuclear organelle) associated protein 4	Gemin4;mCG_50370;RP23-147P4.5-001	Q3URX8;Q6P6L6;Q8K1K1	3	2	3	2	1.6184	1.5039	3	1.12016	1.3002	3
IPI00315550	Glutaredoxin-3;PKC-interacting cousin of thioredoxin;PKC-theta-interacting protein;Thioredoxin-like protein 2	Glrx3;Picot;Txnl2	Q9CQM9	3	2	3	2	0.3308	0.2983	3	1.07332	1.35964	2
IPI00113849;IPI00120193	Cell division control protein 42 homolog;G25K GTP-binding protein;Putative uncharacterized protein;Cell division cycle protein CDC42	Cdc42	P60766-2;P60766;Q3UL78;P60766-1;Q99JI7	3	2	3	2	0.98404	0.67703	3	1.04979	1.13812	4
IPI00133591	Caspase-activated DNase inhibitor that interacts with ASK1;ESCRT-I complex subunit VPS28;Vacuolar protein sorting-associated protein 28 homolog;Putative uncharacterized protein	Vps28	Q9D1C8;Q8BMZ7	3	2	3	2	1.1367	0.83398	3	1.04847	1.16054	2
IPI00221759	Selenide, water dikinase 1;Selenium donor protein 1;Selenophosphate synthase 1;Selenophosphate synthetase 1;Selenophosphate synthetase 1, isoform CRA_a;Putative uncharacterized protein	Sephs1;Sps1;mCG_15456;RP23-198G1.3-001	Q8BH69;A2AMN4;Q6NZN9;Q6P1B6;Q8BL02	3	2	3	2	0.15092	0.13346	3	0.966651	1.13289	2
IPI00128699;IPI00114052	Sm protein D;Sm protein N;Small nuclear ribonucleoprotein-associated protein N;Tissue-specific-splicing protein;Small nuclear ribonucleoprotein N;Putative uncharacterized protein;SmN protein;Sm protein B;Small nuclear ribonucleoprotein-associated protein B;MCG9909;Small nuclear ribonucleoprotein B	Smn;Snrpn;Snurf;Snrpb;mCG_9909;RP23-20A6.3-001	P63163;O70499;Q3UN87;P27048;A2APD4	3	2	3	2	1.4533	0.96492	3	0.957854	1.12067	2
IPI00554850;IPI00225634;IPI00473415;IPI00120475;IPI00116908	40S ribosomal protein S12	Rps12;mCG_132913;mCG_6749	P63323;Q6ZWZ6	3	2	3	2	1.9699	1.0434	3	0.921914	0.985416	3
IPI00115085;IPI00625248;IPI00473176	Inositol monophosphatase 1;Inositol-1(or 4)-monophosphatase 1;Lithium-sensitive myo-inositol monophosphatase A1;Putative uncharacterized protein;Inositol (Myo)-1(Or 4)-monophosphatase 1;Inositol (Myo)-1(Or 4)-monophosphatase 1, isoform CRA_a;Myo-inositol monophosphatase 1;Impa1 protein	Impa1;mCG_1639	O55023;Q3TME6;Q3U5R8;Q924B0;Q9D066;Q80ZJ2	3	2	3	2	0.68693	0.50408	3	0.911494	1.07726	2
IPI00129519	22 kDa neuronal tissue-enriched acidic protein;Brain acid soluble protein 1;Neuronal axonal membrane protein NAP-22	Basp1;Nap22	Q91XV3	3	2	3	2	0.93807	0.87561	5	0.909835	0.978378	3
IPI00117016	CDC21 homolog;DNA replication licensing factor MCM4;P1-CDC21;Putative uncharacterized protein;Minichromosome maintenance deficient 4 homolog (S. cerevisiae);MKIAA4003 protein;Mcm4(Cdc21) protein	Cdc21;Mcm4;Mcmd4;mCG_126826;mKIAA4003;Mcm4(cdc21)	P49717;Q3UA65;Q3UXG9;Q542F4;Q5DTS8;Q76NI2;Q8C1Z0;Q921D5;Q9D077	3	2	3	2	0.4867	0.46999	4	0.904732	1.07444	2
IPI00133249	Surfeit locus protein 4;Putative uncharacterized protein;Surfeit gene 4;Surfeit gene 4, isoform CRA_a	Surf4;Surf-4;mCG_11365;RP23-414L19.7-001	Q64310;Q3U7E6;Q545Q2	3	2	3	2	1.7877	1.4467	13	0.870777	1.11985	18
IPI00136483	Macropain chain Z;Multicatalytic endopeptidase complex chain Z;Proteasome subunit beta type-7;Proteasome subunit Z;Proteasome subunit beta type;Psmb7 protein	Mmc14;Psmb7;RP23-354G20.1-001	P70195;A2AQL6;Q5D098	3	2	3	2	0.99158	0.70299	4	0.807559	0.957029	3
IPI00875610;IPI00918397;IPI00678265;IPI00918269	Arfip1 protein;Putative uncharacterized protein	Arfip1	A2RSX9;Q3TVE1	3	2	3	2	0.16918	0.11945	3	0.781677	1.02112	3
IPI00282848;IPI00785343;IPI00230730;IPI00553538;IPI00607069;IPI00659000;IPI00886422;IPI00277753;IPI00719866;IPI00886201	Histone H3.3;Histone H3;Histone H3.2;Histone H3.1	H3.3a;H3.3b;H3f3a;H3f3b;mCG_19829;mCG_6618;RP23-42F6.3-001;H3.2;H3.2-221;H3.2-614;H3.2-615;H3.2-616;H3-143;H3-53;H3b;H3-B;H3f;H3-F;Hist1h3b;Hist1h3c;Hist1h3d;Hist1h3e;Hist1h3f;Hist2h3b;Hist2h3c1;Hist2h3c2;Hist2h3ca1;Hist2h3ca2;mCG_122935;mCG_126480;mCG_140859;mCG_16737;mCG_7727;mCG_7728;mCG_7741;H3.1-221;H3.1-291;H3.1-I;H3a;H3g;H3h;H3i;Hist1h3a;Hist1h3g;Hist1h3h;Hist1h3i	P84244;A2A852;P84228;A1L0U3;B9EI85;P68433;A1L0V4	3	2	1	1	0.43575	0.24054	4	0.725058	0.75815	2
IPI00649191;IPI00113660;IPI00649403	Proteaseome (Prosome, macropain) 28 subunit, 3;11S regulator complex subunit gamma;Activator of multicatalytic protease subunit 3;Ki nuclear autoantigen;Proteasome activator 28 subunit gamma;Proteasome activator complex subunit 3;Psme3 protein;Putative uncharacterized protein	Psme3;RP23-281C18.14-003;RP23-281C18.14-001;RP23-281C18.14-002	A2A4J1;P61290;Q4FK54;Q99K09;A2A4J3	3	2	3	2	0.51377	0.38782	4	0.722074	0.854555	2
IPI00114878;IPI00877337;IPI00850730	Dehydrogenase/reductase SDR family member 7B	Dhrs7b	Q99J47-1;Q99J47;Q99J47-2	3	2	3	2	1.0774	0.82628	3	0.711997	0.806972	2
IPI00134398	Translocation protein 1;Translocation protein SEC62;Sec62 protein;Putative uncharacterized protein	Sec62;Tloc1	Q8BU14;Q05DA2;Q8BK88;Q8CIK3;Q9CRY0	3	2	3	2	1.4144	1.6601	5	0.693529	0.768758	3
IPI00116750;IPI00311649;IPI00923070;IPI00922994;IPI00923028	Sigma 1-type opioid receptor;Sigma non-opioid intracellular receptor 1;Opioid receptor, sigma 1;Sigma 1 receptor variant SR-1A;Sigma 1 receptor variant SR-1C;Sigma 1 receptor variant SR-1B;Sigma 1 receptor variant SR-1E	Oprs1;Sigmar1;mCG_9757;RP23-167I12.6-001;RP23-167I12.6-002	O55242-1;O55242;A2AMS1;O55242-2;A2AMS0;B7ZJH7;B7ZJH6;B7ZJH9	3	2	3	2	1.3155	0.82279	2	0.652571	0.766401	1
IPI00762203;IPI00608020;IPI00625129;IPI00673288;IPI00228379;IPI00379258;IPI00669044	Ferritin L subunit 1;Ferritin light chain 1;Ferritin;Putative uncharacterized protein;Ferritin L subunit 2;Ferritin light chain 2;Ferritin subunit LG	Ftl;Ftl1;Ftl-1;Ftl2;mCG_17237;Ftl-2	P29391;Q3THE6;Q3TJJ6;Q3UCL5;Q3UL79;Q3ULW5;Q9CPX4;Q9CWA4;Q9CZE7;P49945	3	2	3	2	0.48052	0.26303	4	0.607792	0.657678	3
IPI00132350;IPI00880514	CDGSH iron sulfur domain-containing protein 2;MitoNEET-related 1 protein;Nervous system over-expressed protein 70	Cdgsh2;Cisd2;Noxp70;Zcd2	Q9CQB5	3	2	3	2	1.2072	0.65682	4	0.590598	0.631233	2
IPI00857861;IPI00117801;IPI00474040	Ellis-van Creveld syndrome protein homolog;Evc protein	Evc	P57680-1;P57680;P57680-2;Q8VBY5	3	2	3	2	1.3955	1.2033	3	0.554508	0.70927	4
IPI00119896;IPI00660514;IPI00896015;IPI00321209;IPI00272227	DnaJ homolog subfamily B member 6;Heat shock protein J2;mDj4;MRJ;Putative uncharacterized protein	Dnajb6;Hsj2;Mrj	O54946-1;O54946;O54946-2;Q9DAN5	3	2	3	2	0.9658	0.6934	5	0.518027	0.597657	2
IPI00227640	Bmi-1 upstream gene protein;COMM domain-containing protein 3;COMM domain containing 3	Bup;Commd3	Q63829;Q5U5W6	3	2	3	2	0.35826	0.2351	3	0.506971	0.587268	2
IPI00453777	ATP synthase subunit delta, mitochondrial;F-ATPase delta subunit;ATP synthase, H+ transporting, mitochondrial F1 complex, delta subunit, isoform CRA_c;Atp5d protein;Putative uncharacterized protein	Atp5d;mCG_13414	Q9D3D9;Q4FK74;Q9D0J2;Q9DCZ0	3	2	3	2	0.77038	0.39505	4	0.420751	0.461021	2
IPI00320399;IPI00828976;IPI00466738;IPI00828461;IPI00466817;IPI00623133;IPI00798595	Lamina-associated polypeptide 2, isoforms beta/delta/epsilon/gamma;Thymopoietin isoforms beta/delta/epsilon/gamma;Putative uncharacterized protein;Thymopoietin, isoform CRA_d;Lamina-associated polypeptide 2, isoforms alpha/zeta;Thymopoietin isoforms alpha/zeta	Lap2;Tmpo;mCG_10339	Q61029-1;Q61029;Q3U7B3;Q3U955;Q3UCI5;Q3UR33;Q61029-3;Q3TNH0;Q61029-2;Q61029-4;Q3TXQ1;Q61033-2;Q61033	3	2	3	2	0.55109	0.45811	4	0.40828	0.42983	2
IPI00118963	39S ribosomal protein L12, mitochondrial	Mrpl12;Rpml12	Q9DB15	3	2	3	2	0.6787	0.42134	3	0.406471	0.438558	2
IPI00124830;IPI00875877;IPI00403079	Integrin-associated protein;Leukocyte surface antigen CD47;Putative uncharacterized protein	Cd47	Q61735-2;Q61735;Q61735-1;Q3U967	3	2	3	2	0.83545	0.57866	13	0.279728	0.37326	36
IPI00627045;IPI00626104	Condensin-2 complex subunit D3;Non-SMC condensin II complex subunit D3;Jacobsen syndrome region 2 protein;Putative uncharacterized protein;Non-SMC condensin II complex, subunit D3	Kiaa0056;Ncapd3	Q6ZQK0;A0EQY3;Q3UTU7;Q80W41	4	2	4	2	2.2454	1.6647	4	58.9484	79.8021	5
IPI00756745;IPI00309999;IPI00874362;IPI00808376	Lama2 protein;Laminin M chain;Laminin subunit alpha-2;Laminin-12 subunit alpha;Laminin-2 subunit alpha;Laminin-4 subunit alpha;Merosin heavy chain;Putative uncharacterized protein;MKIAA4087 protein	Lama2;mKIAA4087	Q7TQI9;Q8R145;Q60675;Q8C9J2;Q5DTP0	4	2	4	2	9.3609	7.8528	4	19.4936	25.2774	1
IPI00116645;IPI00228258	Basic calponin;Calponin H1, smooth muscle;Calponin-1;Calponin 1;Calponin 1, isoform CRA_b;Putative uncharacterized protein	Cnn1;mCG_22833	Q08091-1;Q08091;B2RSH3;Q8CBQ2;Q08091-2	4	2	4	2	1.006	0.73193	4	2.02175	2.71164	2
IPI00420727	Putative uncharacterized protein;Signal peptidase complex subunit 3 homolog (S. cerevisiae)	Spcs3	Q6ZWQ7;Q8C1D0	4	2	4	2	2.4413	1.5855	3	1.23666	1.43501	2
IPI00515497;IPI00556875;IPI00130112;IPI00886251;IPI00648267	RAB34, member of RAS oncogene family;Rab34;Putative uncharacterized protein;Ras-related homolog;Ras-related protein Rab-34;Ras-related protein Rab-39;Ras-related protein Rah	Rab34;RP23-185A18.5-002;RP23-185A18.5-001;Rab39;Rah;Rah1;RP23-185A18.5-007;RP23-185A18.5-008	B1AQD4;Q0PD20;Q3TV85;Q64008;B1AQD1;B1AQD3	4	2	4	2	1.4492	1.0822	4	1.2269	1.45421	2
IPI00337955	DNA-directed RNA polymerase II subunit E;DNA-directed RNA polymerases I, II, and III subunit RPABC1;RPB5 homolog;MCG13422, isoform CRA_a;Putative uncharacterized protein;Polr2e protein	Polr2e;mCG_13422	Q80UW8;Q3V214;Q8R0H0	4	2	4	2	1.4213	0.92369	4	1.18881	1.36097	2
IPI00416906;IPI00469793;IPI00119853;IPI00463891;IPI00750570;IPI00798462	Adenylate cyclase-stimulating G alpha protein;Extra large alphas protein;Guanine nucleotide-binding protein G(s) subunit alpha isoforms XLas;Guanine nucleotide-binding protein G(s) subunit alpha isoforms short	Gnas;Gnas1;MNCb-5546	Q6R0H7-1;Q6R0H7;Q6R0H7-4;P63094-1;P63094;P63094-2;P63094-3	4	2	4	2	1.4834	1.1265	4	1.16112	1.28583	2
IPI00466593	Exosome complex exonuclease MTR3;Exosome component 6;mRNA transport regulator 3 homolog	Exosc6;Mtr3	Q8BTW3	4	2	4	2	2.1377	1.5409	4	1.16106	1.37642	2
IPI00132965	Serine/threonine-protein phosphatase 6 catalytic subunit;Putative uncharacterized protein	Ppp6c	Q9CQR6;Q9CVB2	4	2	4	2	1.3127	1.2649	4	0.964134	1.17213	2
IPI00224689;IPI00473987;IPI00321407	Cullin-4B;Putative uncharacterized protein;Cullin-4A;Cul4a protein	Cul4b;mKIAA0695;Cul4a	A2A432;Q3TU30;Q8BSL3;Q91YZ7;Q99KS9;Q9CZM5;Q3TP81;Q8CHD6;Q3TCH7;Q3UD60;Q8R1T2;Q9CTG1;Q9CW15	4	2	4	2	0.60689	0.67018	4	0.954927	1.1356	2
IPI00331163	Cyclin-A/CDK2-associated protein p19;p19A;p19skp1;S-phase kinase-associated protein 1;S-phase kinase-associated protein 1A;Putative uncharacterized protein;MCG3634, isoform CRA_b	Skp1;Skp1a;mCG_3634;RP23-223A11.5-001	Q9WTX5;Q3TL58;Q5SUR3	4	2	4	2	1.1479	0.69796	5	0.950661	1.016	2
IPI00323927;IPI00890252;IPI00830425;IPI00403912;IPI00885876	Putative uncharacterized protein;HpaII tinys locus 9c, isoform CRA_a;TRM2 tRNA methyltransferase 2 homolog A (S. cerevisiae);HpaII tiny fragments locus 9c protein;tRNA (uracil-5-)-methyltransferase homolog A	Htf9c;Trmt2a;mCG_131829;Htf9-c	Q3UJM1;Q3UYU2;Q05BM5;Q8BNV1	4	2	4	2	1.0987	0.85678	4	0.947418	1.13837	2
IPI00330323	Glucosidase 1;Glycoprotein-processing glucosidase I;Mannosyl-oligosaccharide glucosidase;Putative uncharacterized protein	Gcs1;Mogs	Q80UM7;Q3U026;Q3U8P9;Q3U950;Q3UME9	4	2	4	2	1.9992	1.924	4	0.94679	1.30363	2
IPI00125143;IPI00874737;IPI00462975;IPI00856439;IPI00885242	Actin-related protein 2/3 complex subunit 1B;Arp2/3 complex 41 kDa subunit;p41-ARC;Putative uncharacterized protein;Arpc1b protein;Actin related protein 2/3 complex, subunit 1B;Actin related protein 2/3 complex, subunit 1B, isoform CRA_a;Actin related protein 2/3 complex, subunit 1B, isoform CRA_b	Arpc1b;mCG_126730	Q9WV32;Q3TBA2;Q3TCE7;Q3U094;Q91Z25;Q9CRC4	4	2	4	2	0.5754	0.42826	4	0.906125	1.22591	2
IPI00555059;IPI00758024;IPI00754071;IPI00404031	1-Cys peroxiredoxin;Acidic calcium-independent phospholipase A2;Antioxidant protein 2;Non-selenium glutathione peroxidase;Peroxiredoxin-6;Peroxiredoxin 6;Putative uncharacterized protein;MKIAA0106 protein	Aop2;Ltw4;Prdx5;Prdx6;mKIAA0106	O08709;Q53ZU7;Q6A0D0;Q6GT24;Q8BPD3	4	2	4	2	0.82716	0.5565	4	0.894055	1.0272	2
IPI00129792	Importin alpha Q1;Importin subunit alpha-4;Karyopherin subunit alpha-4;Putative uncharacterized protein;Karyopherin (Importin) alpha 4;Kpna4 protein	Kpna4;Qip1;mCG_4359	O35343;Q3UGH8;Q4FJX1	4	2	4	2	1.2715	1.2996	4	0.866476	1.279	2
IPI00464115;IPI00464114	Transportin-3;Transportin 3;Putative uncharacterized protein;MKIAA4133 protein	Tnpo3;mKIAA4133	Q6P2B1-2;Q6P2B1;Q6DI95;Q6P2B1-1;Q3UL39;Q571K5;Q9CSV3	4	2	4	2	1.2307	1.1954	4	0.85034	1.07061	4
IPI00121887;IPI00930819;IPI00930846;IPI00224168	Transcription elongation factor A protein 1;Transcription elongation factor S-II protein 1;Transcription elongation factor TFIIS.o;Putative uncharacterized protein;Transcription elongation factor S-II	Tcea1;Tceat	P10711-1;P10711;Q3UPE0;Q3UWX7;Q9JMB4;P10711-2	4	2	4	2	0.41534	0.33497	5	0.822842	0.934056	2
IPI00127707;IPI00221799;IPI00221796	Alpha-CP2;CTBP;Poly(rC)-binding protein 2;Putative heterogeneous nuclear ribonucleoprotein X;Poly(RC) binding protein 2;Putative uncharacterized protein	Cbp;Hnrnpx;Hnrpx;Pcbp2	Q61990-1;Q61990;B2M1R7;Q3TF69;Q61990-3;Q61990-2;Q3TT81;Q3V486	4	2	4	2	0.63447	0.63179	9	0.817795	1.02396	4
IPI00119239	Low molecular mass protein 19;Macropain delta chain;Multicatalytic endopeptidase complex delta chain;Proteasome delta chain;Proteasome subunit beta type-6;Proteasome subunit Y;Proteasome subunit beta type	Lmp19;Psmb6;DN-183N8.5-001;mCG_21162	Q60692;A2CFA7	4	2	4	2	1.0497	0.66959	4	0.792519	0.964878	2
IPI00113536;IPI00831258;IPI00850695	Acidic leucine-rich nuclear phosphoprotein 32 family member B;Proliferation-related acidic leucine-rich protein PAL31;Putative uncharacterized protein	Anp32b;Pal31	Q9EST5-2;Q9EST5;Q9EST5-1;Q3UW32	4	2	3	2	1.0579	0.82614	5	0.764059	0.986777	3
IPI00317701;IPI00123465;IPI00856675;IPI00857701	COP9 signalosome complex subunit 7a;JAB1-containing signalosome subunit 7a	Cops7a;Csn7a	Q9CZ04-2;Q9CZ04;Q9CZ04-1	4	2	4	2	0.58055	0.40966	4	0.753693	0.861772	2
IPI00125939;IPI00672508;IPI00230588;IPI00284094	Acyl-CoA thioesterase 7;Brain acyl-CoA hydrolase;CTE-IIa;Cytosolic acyl coenzyme A thioester hydrolase;Long chain acyl-CoA thioester hydrolase	Acot7;Bach	Q91V12-1;Q91V12;Q91V12-4;Q91V12-3;Q91V12-2	4	2	4	2	0.22596	0.21436	7	0.748615	0.931359	2
IPI00515257;IPI00131186	RNA polymerase B transcription factor 3;Transcription factor BTF3;Basic transcription factor 3, isoform CRA_b;Putative uncharacterized protein	Btf3;mCG_114993	Q64152-1;Q64152;Q64152-2;Q3UJR8	4	2	4	2	1.3461	1.1323	5	0.74549	0.800128	2
IPI00222723;IPI00111073;IPI00894641;IPI00894771	Phosphatidylinositol glycan anchor biosynthesis, class K, isoform CRA_a;Putative uncharacterized protein;GPI-anchor transamidase;Phosphatidylinositol-glycan biosynthesis class K protein;Phosphatidylinositol glycan anchor biosynthesis, class K;Phosphatidylinositol glycan anchor biosynthesis, class K, isoform CRA_c;Phosphatidylinositol glycan anchor biosynthesis, class K, isoform CRA_b	mCG_7289;Pigk	Q8BL63;Q9CXY9;Q80V43;Q8BXX3;Q3TGN0;Q3TUE9	4	2	4	2	1.3388	1.3452	4	0.711136	0.908678	2
IPI00153702;IPI00853967	Peptidyl-tRNA hydrolase 2, mitochondrial;Peptidyl-tRNA hydrolase 2;Peptidyl-tRNA hydrolase 2, isoform CRA_b	Pth2;Ptrh2;mCG_50860;RP23-366M19.2-001	Q8R2Y8;Q5SXR0	4	2	4	2	1.2934	0.78624	3	0.65475	0.738062	2
IPI00311509	Adracalin;Aladin;Putative uncharacterized protein;Achalasia, adrenocortical insufficiency, alacrimia	Aaas	P58742;Q3TEP0;Q8BU75;Q8R3F7	4	2	4	2	0.83076	0.79237	4	0.60983	0.723956	4
IPI00132276	Cellubrevin;Synaptobrevin-3;Vesicle-associated membrane protein 3	Syb3;Vamp3;mCG_1306;RP23-455G15.3-001	P63024;A2A895	4	2	2	1	0.94226	0.5064	4	0.55816	0.601359	2
IPI00323748;IPI00404017	Erythrocyte band 7 integral membrane protein;Protein 7.2b;Stomatin;Stomatin, isoform CRA_b;Putative uncharacterized protein	Epb7.2;Epb72;Stom;mCG_21264;RP23-186B18.3-001	P54116;A2AL38;Q8BPA1	4	2	4	2	1.4326	0.95396	4	0.441618	0.504796	2
IPI00230133	H1 VAR.5;H1b;Histone H1.5;Hist1h1b protein;Histone 1, H1b	H1f5;Hist1h1b;mCG_142319;RP23-138F20.13-001	P43276;Q1WWK3;Q5T003	5	2	5	2	0.36145	0.29933	5	6.86955	7.30887	2
IPI00318750;IPI00653958;IPI00462903	Dehydrogenase/reductase SDR family member 4;NADPH-dependent carbonyl reductase/NADP-retinol dehydrogenase;NADPH-dependent retinol dehydrogenase/reductase;Peroxisomal short-chain alcohol dehydrogenase;Putative uncharacterized protein;Dehydrogenase/reductase (SDR family) member 4, isoform CRA_c	D14Ucla2;Dhrs4;mCG_20923	Q99LB2;Q3UIB5;Q9D2U3;Q9DCL1	5	2	5	2	3.8656	2.7337	5	4.367	5.16369	2
IPI00875110;IPI00318614;IPI00857308	ICD-M;IDP;Isocitrate dehydrogenase [NADP], mitochondrial;NADP(+)-specific ICDH;Oxalosuccinate decarboxylase	Idh2	P54071	5	2	4	1	0.3587	0.29361	5	2.26086	2.67194	2
IPI00135475;IPI00331516;IPI00230338	Developmentally-regulated brain protein;Drebrin;Drebrin 1;Putative uncharacterized protein	Dbn1;Drba;RP23-211O9.1-002	Q9QXS6-1;Q9QXS6;Q9QXS6-3;Q3TRK3;Q9QXS6-2	5	2	5	2	1.6811	1.3185	5	1.45601	1.88356	2
IPI00470003;IPI00856310	Actopaxin;Alpha-parvin;Putative uncharacterized protein	Actp;MNCb-0301;Parva	Q9EPC1;Q8C5R4;Q3UF75	5	2	5	2	0.49544	0.36423	5	1.45381	1.60728	2
IPI00229766;IPI00915485;IPI00135379;IPI00915515;IPI00319697	Myosin-IXb;Unconventional myosin-9b;Myosin IXb;Putative uncharacterized protein	Myo9b;Myr5	Q9QY06-2;Q9QY06;B9EHV1;Q9QY06-1;Q9QY06-3;Q3TRQ0;Q3UFX8	5	2	5	2	1.5406	0.99975	6	1.1408	1.52446	2
IPI00468859	Delta(5) fatty acid desaturase;Fatty acid desaturase 1	Fads1	Q920L1	5	2	5	2	2.1388	2.1365	6	1.13663	1.47918	3
IPI00755905;IPI00627000	SEC16 homolog A (S. cerevisiae);Sec16a protein;Putative uncharacterized protein	RP23-306D20.10-001;Sec16a;AU024582	A2AIX1;Q811L5;Q8K000;Q3TRA8	5	2	5	2	1.4564	1.5337	5	1.03493	1.37883	2
IPI00129685;IPI00918599;IPI00889916	21 kDa polypeptide;p21;p23;Translationally-controlled tumor protein	Tpt1;Trt	P63028	5	2	5	2	0.56026	0.43344	7	0.988533	1.12366	5
IPI00473728;IPI00133185;IPI00889222;IPI00890140	Putative uncharacterized protein;60S ribosomal protein L14;Ribosomal protein L14	Rpl14;Gm9811	Q9CWK0;Q9CR57;B0LAB8;Q569Z0	5	2	5	2	1.8924	1.2968	9	0.948317	1.11982	5
IPI00377441;IPI00261455;IPI00848868;IPI00674601;IPI00754798	40S ribosomal protein S26;MCG18667;MCG9347;Putative uncharacterized protein;Ribosomal protein S26	Rps26;mCG_18667;mCG_9347	P62855;Q497N1	5	2	5	2	1.7816	0.94898	5	0.934754	1.03025	2
IPI00553826;IPI00222549;IPI00463886;IPI00755623;IPI00849828;IPI00118775;IPI00461881;IPI00379029	60S ribosomal protein L30;Rpl30 protein;MCG20799;MCG22431;MCG4898, isoform CRA_a;Putative uncharacterized protein;Ribosomal protein L30	Rpl30;mCG_20799;mCG_22431;mCG_4898	P62889;Q497D7;Q58DZ3;Q5PR15	5	2	5	2	1.8715	1.0573	8	0.903751	0.974754	2
IPI00227808;IPI00187275;IPI00911127;IPI00661702;IPI00458140	Carnitine deficiency-associated protein 3;Protein CDV3;Tyrosine-phosphorylated protein 36	Cdv3	Q4VAA2-1;Q4VAA2;Q4VAA2-2	5	2	5	2	1.126	0.82562	4	0.879972	1.11058	2
IPI00471277;IPI00229485;IPI00471279	Formin-binding protein 28;p144;TATA box-binding protein-associated factor 2S;Transcription elongation regulator 1;Transcription factor CA150;MCG127945, isoform CRA_a;Putative uncharacterized protein;FBP 23	Taf2s;Tcerg1;mCG_127945	Q8CGF7-1;Q8CGF7;Q3TH57;Q8CGF7-2;Q61050;Q8CGF7-3	5	2	5	2	0.86432	0.59411	5	0.829738	1.02957	2
IPI00469218;IPI00876139	Putative uncharacterized protein;LAMP-1;Lysosomal membrane glycoprotein 1, isoform CRA_a;120 kDa lysosomal membrane glycoprotein;CD107 antigen-like family member A;LGP-120;Lysosomal membrane glycoprotein A;Lysosome-associated membrane glycoprotein 1;P2B;Lysosomal membrane glycoprotein 1, isoform CRA_c;Lamp1 protein	Lamp1;mCG_3708;Lamp-1	Q3TX84;Q8VH34;Q9DC13;P11438;Q3TA96;Q922T9	5	2	5	2	2.1748	1.8064	11	0.73303	0.996214	11
IPI00137227	Ras-related protein Rab-2A;RAB2, member RAS oncogene family;Rab2A;RAB2A, member RAS oncogene family;Putative uncharacterized protein	Rab2;Rab2a;mCG_123621;Rab2A;RP23-183L6.1-001	P53994;Q0PD65;Q6PDZ3;Q8BXY4	5	2	5	2	0.8194	0.50554	6	0.731582	0.798722	2
IPI00133612	Tetratricopeptide repeat protein 35;MKIAA0103 protein;RIKEN cDNA 4921531G14	Kiaa0103;Ttc35;mCG_16050;mKIAA0103	Q9CRD2;Q6A0D1	5	2	5	2	1.3559	0.94439	4	0.70492	0.867905	3
IPI00856490;IPI00403509	Putative uncharacterized protein;Proteasome (Prosome, macropain) 26S subunit, non-ATPase, 8;Psmd8 protein;26S proteasome non-ATPase regulatory subunit 8;26S proteasome regulatory subunit RPN12;26S proteasome regulatory subunit S14	Psmd8	Q3TG45;Q3TI95;Q3TVY0;Q3TW90;Q3U617;Q8BKP5;Q99JB5;Q9CPS5;Q9CX56	5	2	5	2	1.3425	0.94496	5	0.698275	0.823995	2
IPI00554845;IPI00228150;IPI00381412;IPI00875638;IPI00381413	Mitochondrial inner membrane protein;Mitofilin;Immt protein;Putative uncharacterized protein	Immt	Q8CAQ8-5;Q8CAQ8;A6H604;Q8CAQ8-1;Q2YDW0;Q3TEY5;Q8CAQ8-2;Q8CAQ8-3;Q3TZK4;Q6P8Y5;Q3TQL4;Q3TVZ5;Q3U7N2	5	2	5	2	1.0912	1.0562	4	0.104621	0.133073	2
IPI00323422;IPI00850385	Mitotic arrest deficient 2-like protein 1;Mitotic spindle assembly checkpoint protein MAD2A;Putative uncharacterized protein;MAD2 mitotic arrest deficient-like 1 (Yeast);MCG125314, isoform CRA_a	Mad2a;Mad2l1;mCG_125314	Q9Z1B5;Q3TV93;Q5HZH8;Q9D802	6	2	6	2	1.7311	1.097	9	1.31588	1.47236	2
IPI00122350;IPI00895322;IPI00381275	U1 small nuclear ribonucleoprotein A;Putative uncharacterized protein	Rnu1a-1;Snrpa	Q62189;Q9CXX7	6	2	4	1	2.2512	1.6772	8	1.16919	1.41074	2
IPI00221613;IPI00221614;IPI00135730;IPI00649343	ADP-ribosylation factor 1;ADP-ribosylation factor 3;Putative uncharacterized protein;ADP-ribosylation factor 2;ADP-ribosylation factor 2, isoform CRA_a	Arf1;Arf3;mCG_18411;Arf2;mCG_19164;RP23-416G21.1-001;RP23-416G21.1-003	P84078;P61205;Q3U344;Q8BSL7;A2A6T7;A2A6T9	6	2	4	1	0.34025	0.18235	10	1.16667	1.24573	2
IPI00323806;IPI00762051;IPI00880689;IPI00134202	Putative uncharacterized protein;60S ribosomal protein L24	Rpl24	Q3UW40;Q8BP67;Q8BT08;Q9CS31	6	2	5	2	1.9078	1.0211	7	0.981836	1.0439	3
IPI00122426;IPI00264398;IPI00648315;IPI00849754;IPI00853788;IPI00754211	60S ribosomal protein L19;Ribosomal protein L19	Rpl19;mCG_11796;mCG_21896;RP23-309H19.6-001;RP23-309H19.6-002	P84099;Q5I0T8;A2A547	6	2	6	2	1.8815	1.4498	7	0.975991	1.14667	3
IPI00123365;IPI00648327;IPI00667340	Kinesin-like protein KIF2C;Mitotic centromere-associated kinesin;Putative uncharacterized protein;Kinesin family member 2C	Kif2c;RP23-59L24.10-003	Q922S8;Q3UD72;Q8BU22;Q3TTL2	6	2	6	2	0.83058	0.82065	6	0.729607	0.954836	2
IPI00134820	Developmentally-regulated GTP-binding protein 2	Drg2	Q9QXB9	6	2	6	2	0.28797	0.27191	6	0.675904	0.840972	2
IPI00312018	Malectin	Kiaa0152;Mlec	Q6ZQI3	6	2	6	2	1.7776	1.2558	6	0.570321	0.726744	2
IPI00116192	Antioxidant protein 1;Perioredoxin-3;Protein MER5;PRX III;Thioredoxin-dependent peroxide reductase, mitochondrial;Antioxidant protein	Aop1;Mer5;Prdx3	P20108;Q8K4K8	6	2	6	2	0.11028	0.067966	11	0.42653	0.50025	2
IPI00318550;IPI00875742	Interleukin enhancer-binding factor 2;Nuclear factor of activated T-cells 45 kDa;Putative uncharacterized protein	Ilf2;Nf45	Q9CXY6;Q3UXI9	7	2	7	2	2.4482	1.7878	8	1.5638	1.82113	2
IPI00124223	11S regulator complex subunit alpha;Activator of multicatalytic protease subunit 1;Proteasome activator 28 subunit alpha;Proteasome activator complex subunit 1;Proteasome (Prosome, macropain) 28 subunit, alpha;Proteasome (Prosome, macropain) 28 subunit, alpha, isoform CRA_b;Putative uncharacterized protein	Psme1;mCG_22049	P97371;Q5HZK3	7	2	7	2	0.31995	0.24026	7	1.22885	1.4323	2
IPI00110435;IPI00903427;IPI00903374;IPI00903425	Imidazoline receptor 1;Imidazoline receptor I-1-like protein;Imidazoline-1 receptor;Nischarin;Nisch protein;Putative uncharacterized protein	Kiaa0975;Nisch	Q80TM9-1;Q80TM9;B7ZN33;Q8CF63;Q80TM9-3;Q80TM9-6;Q80TM9-4	7	2	7	2	1.4099	1.3352	7	1.09748	1.36444	2
IPI00661414;IPI00775844	Actin-related protein 2/3 complex subunit 2;Arp2/3 complex 34 kDa subunit;Putative uncharacterized protein;Arpc2 protein	Arpc2	Q9CVB6;Q3UA52;Q4FZG5	7	2	7	2	0.58754	0.40468	9	1.04923	1.24312	2
IPI00331461;IPI00474856;IPI00624735;IPI00626239;IPI00340036;IPI00118707	60S ribosomal protein L11;MCG5487, isoform CRA_b;Ribosomal protein L11;Rpl11 protein	Rpl11;mCG_5487;RP23-49E16.1-001;RP23-49E16.1-002	Q9CXW4;A2BH07;Q8VC94;A2BH06	7	2	7	2	1.8728	1.072	13	0.895095	0.977995	4
IPI00660262;IPI00117281;IPI00227783;IPI00463220	Glutathione peroxidase 4;Phospholipid hydroperoxide glutathione peroxidase, mitochondrial;Glutathione peroxidase;Phospholipid hydroperoxide glutathione peroxidase, nuclear	Gpx4;GPx4;Hnrpll;PHGPx	O70325-2;O70325;Q3TI34;Q76LV0;O70325-1;Q3TIF2;Q5XJZ8;Q91XR9;Q8K4U7	7	2	7	2	2.0979	1.1235	10	0.865202	0.9243	2
IPI00379513;IPI00754013	Far upstream element (FUSE) binding protein 3;MCG130458;Putative uncharacterized protein	Fubp3;mCG_130458;RP23-442G9.4-001;RP23-442G9.4-007	A2AJ72;Q3TIX6;Q3ULP9;A2AJ73	7	2	7	2	1.407	1.4433	7	0.825627	1.07209	2
IPI00480307;IPI00120513;IPI00756831	Alien homolog;COP9 signalosome complex subunit 2;JAB1-containing signalosome subunit 2;Thyroid receptor-interacting protein 15;COP9 (Constitutive photomorphogenic) homolog, subunit 2 (Arabidopsis thaliana);Putative uncharacterized protein	Cops2;Csn2;Trip15;RP23-368I1.3-001;mCG_8430;RP23-368I1.3-002;RP23-368I1.3-003	P61202-2;P61202;Q3V3N6;P61202-1;A2AQE3;Q3UK65;A2AQE4	7	2	7	2	0.63024	0.507	7	0.768462	0.845523	2
IPI00126317;IPI00856574;IPI00856664	DnaJ homolog subfamily C member 2;Mouse Id associate 1;Zuotin-related factor 1;Putative uncharacterized protein	Dnajc2;Mida1;Zrf1	P54103;Q3TTI5;Q3TE39;Q3TTG9;Q3UVT4	7	2	7	2	1.2801	1.2427	7	0.756888	0.863931	2
IPI00222509	Protein RCC2	Kiaa1470;Rcc2	Q8BK67	7	2	7	2	1.0313	0.92833	11	0.686012	0.864379	2
IPI00648927;IPI00648681;IPI00114409;IPI00876257;IPI00649453;IPI00828932;IPI00648658	Clathrin light polypeptide (Lca);Clathrin, light polypeptide (Lca), isoform CRA_c;Clathrin light chain A;Putative uncharacterized protein;Clathrin, light polypeptide (Lca);Clathrin, light polypeptide (Lca), isoform CRA_b	Clta;RP23-209M8.4-003;mCG_16456;RP23-209M8.4-002;RP23-209M8.4-005;RP23-209M8.4-001;RP23-209M8.4-004	B1AWD9;B1AWD8;O08585;B1AWE1;Q3THU7;Q6PFA2;B1AWE0	7	2	7	2	2.3678	1.544	7	0.601214	0.765287	3
IPI00226882;IPI00227631;IPI00761406	Protein transport protein Sec61 subunit alpha isoform 1;Putative uncharacterized protein;Protein transport protein Sec61 subunit alpha isoform 2;Sec61, alpha subunit 2 (S. cerevisiae);Sec61, alpha subunit 2 (S. cerevisiae), isoform CRA_b	Sec61a;Sec61a1;Sec61a2;mCG_18144;RP23-307E15.4-001	P61620;Q3TJD0;Q9JLR1;A2ATT8;Q9CYJ6	8	2	8	2	2.0561	1.5648	17	0.92285	1.13983	4
IPI00128071;IPI00757596;IPI00659170;IPI00663122	General vesicular transport factor p115;Protein USO1 homolog;Transcytosis-associated protein;Vesicle-docking protein	Uso1;Vdp	Q9Z1Z0-1;Q9Z1Z0;Q9Z1Z0-2;Q9Z1Z0-3;Q9Z1Z0-4	8	2	8	2	0.31954	0.28197	8	0.633673	0.815993	2
IPI00128867	Purine-rich element-binding protein B;Transcriptional activator protein Pur-beta;Vascular actin single-stranded DNA-binding factor 2 p44 component;Putative uncharacterized protein	Purb	O35295;Q3UTJ8;Q8BQK8	9	2	7	0	1.8186	1.7719	9	1.23721	1.56661	2
IPI00273803;IPI00473532;IPI00850320;IPI00874692;IPI00762221;IPI00667252;IPI00756180;IPI00379391	60S ribosomal protein L15;Ribosomal protein L15	Rpl15;mCG_10029;RP23-205G15.1-001	Q9CZM2;Q3U7D2;Q5M8Q0	9	2	9	2	1.9067	1.1611	16	0.939408	1.12275	2
IPI00380195	Phosphoglycolate phosphatase;Pgp protein;Putative uncharacterized protein	Pgp	Q8CHP8;Q5XK18;Q9CVY8	9	2	9	2	0.10225	0.073601	10	0.813802	1.06782	2
IPI00399686;IPI00894863	HEAT repeat-containing protein 3;Putative uncharacterized protein;Heatr3 protein	Heatr3	Q8BQM4;Q3USC0;Q3TQJ6;Q80VH5;Q8K2Q1	11	2	11	2	1.7041	1.2062	12	1.59811	1.98259	2
IPI00875405;IPI00267295	26S proteasome non-ATPase regulatory subunit 1;26S proteasome regulatory subunit RPN2;26S proteasome regulatory subunit S1;Psmd1 protein;Putative uncharacterized protein	Psmd1	Q3TXS7;A0JLU3;Q05CG9;Q5HZG6;Q8BU34;Q8CGG2;Q8CGI9	12	2	12	2	1.0982	0.96873	12	0.859845	1.06738	2
IPI00929832	Nucleoporin 205;MCG21756, isoform CRA_b;Nup205 protein;Putative uncharacterized protein;MCG21756, isoform CRA_a;MKIAA0225 protein	Nup205;mCG_21756;mKIAA0225	B0LAE1;B9EJ54;Q3UFI7;Q6P9L5;Q6P9Y6;Q6PDG0;Q6ZQG1;Q80VE6;Q9D6C1	12	2	12	2	0.66936	0.63345	13	0.765404	0.990295	2
IPI00944043;IPI00129350;IPI00221398	Putative uncharacterized protein;Aldehyde dehydrogenase 18 family, member A1;Aldehyde dehydrogenase 18 family, member A1, isoform CRA_a;Aldehyde dehydrogenase family 18 member A1;Delta-1-pyrroline-5-carboxylate synthase;Gamma-glutamyl kinase;Gamma-glutamyl phosphate reductase;Glutamate 5-kinase;Glutamate-5-semialdehyde dehydrogenase;Glutamyl-gamma-semialdehyde dehydrogenase	Aldh18a1;mCG_2370;P5cs;Pycs	Q3TWN8;Q3UGW8;Q3UZ27;Q8BGM2;Q9Z110-1;Q9Z110;Q9Z110-2	12	2	12	2	1.3628	1.0819	14	0.484825	0.587924	2
IPI00135686	Cyclophilin B;CYP-S1;Peptidyl-prolyl cis-trans isomerase B;Rotamase B;S-cyclophilin;Peptidyl-prolyl cis-trans isomerase	Ppib;mCG_7681	P24369;Q9DCY1	13	2	13	2	2.7153	1.6668	22	1.57634	1.68486	3
IPI00757359;IPI00881332;IPI00121515	Caprin-1;Cytoplasmic activation- and proliferation-associated protein 1;GPI-anchored membrane protein 1;GPI-anchored protein p137;Membrane component chromosome 11 surface marker 1;Putative uncharacterized protein;Caprin1 protein;Cell cycle associated protein 1;RNA granule protein 105	Caprin1;G5E5;Gpiap;Gpiap1;Gpip137;M11s1;RP23-266F3.4-016;rng105	Q60865;Q3TEY4;Q3TTW8;Q8CD82;A1L0T9;A2BH48;A9CYP7;Q3UFZ6	14	2	14	2	1.7963	1.6535	33	0.826378	1.15304	2
IPI00462949;IPI00776296	Activated Cdc42-associated guanine nucleotide exchange factor;Dedicator of cytokinesis protein 11;Zizimin-2;Dedicator of cytokinesis 11	Dock11;Ziz2;RP23-339O19.3-003	A2AF47;A2AF67	15	2	13	2	0.7484	0.7408	15	0.819068	1.05506	2
IPI00330476;IPI00831544	Cytoplasmic FMR1-interacting protein 1;Specifically Rac1-associated protein 1	Cyfip1;Kiaa0068;Shyc;Sra1	Q7TMB8-1;Q7TMB8;Q7TMB8-2	17	2	9	1	0.81582	0.63623	17	1.17148	1.52437	2
IPI00122559;IPI00759913;IPI00407517;IPI00759916;IPI00760003;IPI00760053;IPI00760076;IPI00760049;IPI00760078;IPI00473546;IPI00759972;IPI00759887;IPI00759952;IPI00759936;IPI00759851;IPI00759943	Kinectin	Ktn1	Q61595-1;Q61595;Q61595-11;Q61595-7;Q61595-15;Q61595-5;Q61595-10;Q61595-13;Q61595-8;Q61595-9;Q61595-6;Q61595-4;Q61595-14;Q61595-3;Q61595-16;Q61595-12;Q61595-2	17	2	17	2	1.8697	1.4867	17	1.03331	1.21502	2
IPI00911183;IPI00338295	Putative uncharacterized protein;DNA polymerase;DNA polymerase epsilon catalytic subunit A;DNA polymerase II subunit A	Pole;Pole1	Q3UPI9;Q3UR94;Q3UWI6;Q80XH7;Q9WVF7	17	2	17	2	1.1813	0.72157	18	0.761615	0.913492	2
IPI00387212	N-alpha-acetyltransferase 15, NatA auxiliary subunit;NMDA receptor-regulated protein 1;N-terminal acetyltransferase 1;Protein tubedown-1;Putative uncharacterized protein;Narg1 protein	Naa15;Narg1;Nat1;Tbdn-1;Tubedown	Q80UM3;Q8C5M5;Q8K2S4	20	2	16	1	0.87532	0.86515	21	0.784129	0.956206	2
IPI00798468	Ubiquitin carboxyl-terminal hydrolase;Putative uncharacterized protein	RP23-216M21.1-001;Usp9x	A2AD18;Q4FE56;Q8BR77;Q8BS89;Q8C7T5	41	2	2	0	1.0002	1.2004	41	0.749963	0.991768	2
IPI00129198;IPI00337992;IPI00230383	Ephrin type-A receptor 4;Tyrosine-protein kinase receptor MPK-3;Tyrosine-protein kinase receptor SEK-1;Ephrin receptor;Putative uncharacterized protein	Epha4;Sek;Sek1;mCG_119512	Q03137-1;Q03137;Q80VZ2;Q99KA8;Q03137-2;Q3V1W9;Q8CCR7	2	3	0	2	19.905	15.344	1	6.65292	8.4832	3
IPI00944049;IPI00126055	EGF-containing fibulin-like extracellular matrix protein 2;Fibulin-4;Mutant p53-binding protein 1;Epidermal growth factor-containing fibulin-like extracellular matrix protein 2, isoform CRA_a;Putative uncharacterized protein	Efemp2;Fbln4;Mbp1;mCG_11764	Q9JM06;Q9WVJ9;Q542X5	2	3	2	3	3.2797	2.571	2	4.28174	5.05153	2
IPI00461384	Peroxidasin homolog;Peroxidasin homolog (Drosophila);MKIAA0230 protein	Kiaa0230;Pxdn;mKIAA0230	Q3UQ28;B2RX13;Q80U60	2	3	2	3	2.1483	1.5392	3	2.8967	3.85223	3
IPI00318778;IPI00877323	Calcium-binding protein 39;Protein Mo25;Cab39 protein;Calcium binding protein 39, isoform CRA_a;Putative uncharacterized protein	Cab39;Mo25;mCG_66415	Q06138;Q8K312;Q8VDZ8	2	3	2	3	0.56174	0.39104	2	1.69707	1.99585	4
IPI00129178	Ornithine aminotransferase, mitochondrial;Ornithine--oxo-acid aminotransferase;Ornithine aminotransferase, isoform CRA_b;Putative uncharacterized protein	Oat;mCG_22155	P29758;Q3TG75;Q3UJK5;Q3UKT3	2	3	2	3	0.9313	0.6802	2	1.56566	1.8317	3
IPI00221841;IPI00751000	Protein-L-isoaspartate O-methyltransferase domain-containing protein 2;Protein-L-isoaspartate (D-aspartate) O-methyltransferase domain containing 2;Protein-L-isoaspartate (D-aspartate) O-methyltransferase domain containing 2, isoform CRA_b;MKIAA3003 protein	Pcmtd2;mCG_140108;RP23-322G1.5-001;RP23-322G1.5-005;mKIAA3003	Q8BHD8;B0R0C8;B0R0C7;Q6I682	2	3	2	3	2.0567	2.0022	2	1.5143	1.88868	3
IPI00113257;IPI00672748;IPI00464127;IPI00761442;IPI00918921;IPI00918685;IPI00402913;IPI00670546	CROC-1;Ubiquitin-conjugating enzyme E2 variant 1;Putative uncharacterized protein;Novel protein, possible orthologue of human TMEM189-UBE2V1;Ubc-like protein MMS2;Ubiquitin-conjugating enzyme E2 variant 2;MCG127675;Ubiquitin-conjugating enzyme E2 variant 2, isoform CRA_a	Croc1;Ube2v1;RP23-118A2.7-001;RP23-118A2.10-001;RP23-118A2.7-002;Mms2;Ube2v2;Uev2;mCG_126823;mCG_127675;RP23-310H3.1-001	Q9CZY3-1;Q9CZY3;Q569Y6;Q9CZY3-2;B7ZBY8;B7ZBY7;Q9D2M8-1;Q9D2M8;Q4VBX4;Q9D2M8-2	2	3	2	3	0.69542	0.37658	2	1.45529	1.32307	3
IPI00310857	Exosome complex exonuclease RRP41;Exosome component 4;Ribosomal RNA-processing protein 41;Putative uncharacterized protein	Exosc4;Rrp41	Q921I9;Q542B0	2	3	2	3	2.4502	1.6275	2	1.34546	1.57985	2
IPI00136098	Androgen-regulated short-chain dehydrogenase/reductase 1;Cell line MC/9.IL4-derived protein 1;M42C60;Prostate short-chain dehydrogenase/reductase 1;Retinal reductase 1;Retinol dehydrogenase 11;Short-chain aldehyde dehydrogenase;UBE-1c1;UBE-1b;UBE-1a	Arsdr1;Mdt1;Psdr1;Rdh11;Ube-1c;Ube-1b;Ube-1a	Q9QYF1;Q9R1R5;Q9R1R8;Q9R1R9	2	3	2	3	2.5727	1.9224	2	1.22474	1.44974	3
IPI00761717	Myelin protein zero-like protein 1;Protein zero-related	Mpzl1;Pzr	Q3TEW6-1;Q3TEW6	2	3	1	1	1.5909	1.556	5	1.17159	1.48012	6
IPI00350631	Component of oligomeric Golgi complex 3;Conserved oligomeric Golgi complex subunit 3;Putative uncharacterized protein	Cog3	Q8CI04;Q3USH9	2	3	2	3	1.5409	1.5273	2	1.1009	1.38225	3
IPI00133920	Protein SEC13 homolog;SEC13-like protein 1;SEC13-related protein	Sec13;Sec13l1	Q9D1M0	2	3	2	3	0.75625	0.47291	1	1.04582	1.33225	2
IPI00113134;IPI00459288	ATP-dependent helicase SKIV2L2;Superkiller viralicidic activity 2-like 2;Putative uncharacterized protein;Skiv2l2 protein	Skiv2l2	Q9CZU3;Q8BTX6;Q8BVI7;Q91YT4;Q8BVK1	2	3	2	3	1.4501	1.277	2	1.00166	1.38242	3
IPI00761839;IPI00856176;IPI00223454;IPI00404370	Mob1 homolog 1B;Mps one binder kinase activator-like 1B;Putative uncharacterized protein;Mob1 homolog 1A;Mps one binder kinase activator-like 1A;MOB1, Mps One Binder kinase activator-like 1A (Yeast);MOB1, Mps One Binder kinase activator-like 1A (Yeast), isoform CRA_c;Mobkl1a protein	Mobk1b;Mobkl1b;Mobkl1a;mCG_21583	Q921Y0-1;Q921Y0;Q3UDM0;Q8BPB0;Q3T9U1;Q921Y0-2	2	3	2	3	0.37576	0.24809	2	0.960154	1.02113	3
IPI00758248;IPI00830728;IPI00830347	IQ motif and SEC7 domain-containing protein 2;ARF6 guanine nucleotide exchange factor IQArfGEF	Iqsec2;Kiaa0522;IQArfGEF	Q5DU25;A4GZ26	2	3	2	3	1.3428	1.0214	2	0.944109	1.14059	3
IPI00229685;IPI00403914	Partner of Y14 and mago;Protein wibg homolog	Pym;Wibg	Q8CHP5-1;Q8CHP5;Q8CHP5-2	2	3	2	3	1.7265	1.1843	1	0.93985	1.10186	2
IPI00153455	Component of oligomeric Golgi complex 4;Conserved oligomeric Golgi complex subunit 4;Component of oligomeric golgi complex 4	Cog4	Q8R1U1;Q7TSQ9	2	3	2	3	1.968	1.8837	2	0.929282	1.31608	3
IPI00762273;IPI00122215;IPI00830554	Lamina-associated polypeptide 1B;Torsin-1A-interacting protein 1	Lap1B;Tor1aip1	Q1EQW1;Q921T2	2	3	2	3	1.072	0.99511	2	0.926183	1.11962	3
IPI00463909;IPI00655012;IPI00453615;IPI00453613	E3 ubiquitin-protein ligase HUWE1;E3Histone;HECT, UBA and WWE domain-containing protein 1;Upstream regulatory element-binding protein 1;HECT, UBA and WWE domain containing 1;Mcl-1 ubiquitin ligase;Putative uncharacterized protein	Huwe1;Kiaa0312;Ureb1;RP23-211L10.4-002;Mule;RP23-211L10.4-001	Q7TMY8-1;Q7TMY8;A2AFQ0;Q4JG03;Q7TMY8-3;A2AFQ1;Q3TL29;Q3TMX4;Q3TNP1;Q8BKX3;Q9CU76;Q7TMY8-4;Q7TMY8-2	2	3	2	3	0.47831	0.57289	2	0.893895	1.06024	3
IPI00122698;IPI00776339;IPI00776143	Histone acetyltransferase type B subunit 2;Histone-binding protein RBBP7;Nucleosome-remodeling factor subunit RBAP46;Retinoblastoma-binding protein 7;Retinoblastoma-binding protein p46;Putative uncharacterized protein;Retinoblastoma binding protein 7	Rbap46;Rbbp7;RP23-436I3.1-003;RP23-436I3.1-002	Q60973;Q3UJI2;Q3UX53;Q8C5H3;A2AFJ1;A2AFI9	2	3	2	3	1.1223	0.91532	2	0.888573	1.05664	4
IPI00895987;IPI00409819;IPI00409820;IPI00856259	Importin-8;Ran-binding protein 8;Importin 8;MCG117356	Ipo8;mCG_117356;RP24-441E15.3-002;RP24-441E15.3-001	Q7TMY7-2;Q7TMY7;B2KGD8;Q7TMY7-1;B2KGD7	2	3	2	3	1.7909	1.5978	2	0.840336	1.01163	2
IPI00117321	Dermal papilla-derived protein 6 homolog;Retinoic acid-induced protein 12	Derp6;Rai12	Q99L85	2	3	2	3	0.83684	0.61193	2	0.838082	1.07022	3
IPI00229845;IPI00831158	Histone-arginine N-methyltransferase PRMT5;Jak-binding protein 1;Protein arginine N-methyltransferase 5;Shk1 kinase-binding protein 1 homolog;Putative uncharacterized protein	Jbp1;Prmt5;Skb1	Q8CIG8;Q9CRT9	2	3	2	3	0.83191	0.64288	1	0.819739	1.17478	5
IPI00311329;IPI00649329;IPI00850733	Importin alpha-S1;Importin subunit alpha-1;Karyopherin subunit alpha-1;Nucleoprotein interactor 1;RAG cohort protein 2;SRP1-beta;Importin alpha-S2;Importin subunit alpha-7;Karyopherin subunit alpha-6;Karyopherin (Importin) alpha 6;Putative uncharacterized protein;Kpna6 protein	Kpna1;Rch2;Kpna5;Kpna6;RP23-151A15.9-001;mCG_13554;RP23-151A15.9-003	Q60960;O35345;Q8BH30;Q4FJZ2	2	3	2	3	0.88365	0.82815	2	0.665557	0.778998	3
IPI00351206	Membrane-associated progesterone receptor component 2	Pgrmc2	Q80UU9	2	3	2	3	1.3994	0.92145	3	0.652869	0.768108	6
IPI00110128	Probable glutathione peroxidase 8	Gpx8	Q9D7B7	2	3	2	3	0.98563	0.66789	2	0.619425	0.668717	5
IPI00109824	Bifunctional methylenetetrahydrofolate dehydrogenase/cyclohydrolase, mitochondrial;Methenyltetrahydrofolate cyclohydrolase;NAD-dependent methylenetetrahydrofolate dehydrogenase;Putative uncharacterized protein	Mthfd2;Nmdmc	P18155;Q3U8E7	2	3	2	3	0.72987	0.51549	2	0.593261	0.758725	3
IPI00225732;IPI00776243	1-acylglycerophosphocholine O-acyltransferase;1-alkylglycerophosphocholine O-acetyltransferase;Acetyl-CoA:lyso-platelet-activating factor acetyltransferase;Acyltransferase-like 2;Lysophosphatidylcholine acyltransferase 1;Putative uncharacterized protein	Aytl2;Lpcat1;BC005662	Q3TFD2-1;Q3TFD2;Q8BJT4;Q3TFD2-2	2	3	2	3	0.90426	0.84888	2	0.517224	0.582954	4
IPI00223757;IPI00653019;IPI00754943	Aldehyde reductase;Aldose reductase;Putative uncharacterized protein;MCG6067, isoform CRA_b;Aldo-keto reductase family 1, member B3 (Aldose reductase)	Akr1b1;Akr1b3;Aldor1;Aldr1;mCG_6067	P45376;Q3TCL2;Q3UDY1;Q5U415;Q3ULP0	2	3	2	3	0.47786	0.35625	2	0.506663	0.640697	3
IPI00317074	Mitochondrial dicarboxylate carrier;Solute carrier family 25 member 10;Solute carrier family 25 (Mitochondrial carrier, dicarboxylate transporter), member 10;Solute carrier family 25 (Mitochondrial carrier, dicarboxylate transporter), member 10, isoform CRA_b	Dic;Slc25a10;mCG_2126;RP23-82I5.16-001	Q9QZD8;B1ATZ4	2	3	2	3	0.31497	0.22022	2	0.234924	0.269927	2
IPI00262127	Endosialin;Tumor endothelial marker 1;Cd248 protein	Cd248;Tem1	Q91V98;A2VCN7	3	3	3	3	5.292	3.6384	3	4.10914	4.71032	5
IPI00338039;IPI00109061	Tubulin beta-2A chain;Tubb2a protein;Tubulin beta-2B chain;MCG1395;Tubulin, beta 2B;Putative uncharacterized protein	Tubb2;Tubb2a;Tubb2b;mCG_1395	Q7TMM9;Q99J49;Q9CWF2;B2RSN3;Q8BK89	3	3	3	3	1.5167	1.1338	4	1.8311	2.46932	6
IPI00313841	P39;Physophilin;Vacuolar proton pump subunit d 1;V-ATPase 40 kDa accessory protein;V-ATPase AC39 subunit;V-type proton ATPase subunit d 1;ATPase, H+ transporting, lysosomal V0 subunit D1	Atp6d;Atp6v0d1	P51863;Q921S5	3	3	3	3	1.8505	1.3693	3	1.30852	1.68373	3
IPI00124829;IPI00753044;IPI00751862;IPI00753652	Actin-related protein 2/3 complex subunit 3;Arp2/3 complex 21 kDa subunit	Arpc3	Q9JM76	3	3	3	3	0.56992	0.3547	4	1.11602	1.19266	3
IPI00126343;IPI00650029	Basement-membrane protein 40;Osteonectin;Secreted protein acidic and rich in cysteine;SPARC;Putative uncharacterized protein;Secreted acidic cysteine rich glycoprotein;Sparc protein	Sparc;RP23-465I4.1-001;RP23-465I4.1-002	P07214;Q3TXI6;Q5NCU5;Q5NCU4	3	3	3	3	1.3514	1.0944	6	1.06648	1.34497	8
IPI00416279	Glioma pathogenesis-related protein 2;Golgi-associated plant pathogenesis-related protein 1;GLI pathogenesis-related 2	Gapr1;Glipr2;mCG_117779;RP23-209M8.2-001	Q9CYL5;B1AWD5	3	3	3	3	1.5182	0.8002	3	1.03118	1.12468	3
IPI00225335	Ankyrin repeat domain-containing protein 46;Ankyrin repeat small protein	Ankrd46	Q8BTZ5	3	3	3	3	1.7563	1.2291	3	0.989805	1.16095	4
IPI00127406	Lysyl hydroxylase 3;Procollagen-lysine,2-oxoglutarate 5-dioxygenase 3	Plod3	Q9R0E1	3	3	3	3	1.0609	1.0805	3	0.984252	1.22058	4
IPI00133384;IPI00655231	ORM1-like protein 2	Ormdl2	Q9CQZ0-1;Q9CQZ0;Q9CQZ0-2	3	3	2	2	1.5178	0.81506	3	0.968148	1.07668	3
IPI00119545;IPI00831338	Prefoldin subunit 2	Pfd2;Pfdn2	O70591	3	3	3	3	0.58545	0.31192	3	0.961076	1.05071	3
IPI00626628;IPI00474407;IPI00553612;IPI00461641;IPI00755204;IPI00114472;IPI00133503	MCG2315, isoform CRA_b;Putative uncharacterized protein;Ribosomal protein L27a;60S ribosomal protein L27a;L29	L27a;mCG_2315;Rpl27a	Q9CQ16;P14115	3	3	3	3	1.8105	0.9608	4	0.952562	1.07447	4
IPI00127417;IPI00408489;IPI00379441	nm23-M2;Nucleoside diphosphate kinase B;P18;Nucleoside diphosphate kinase;Down syndrome cell adhesion molecule-like protein	Nme2;mCG_1461;RP23-378I13.2-001;Dscaml1	Q01768;B0LAA8;Q5NC82;Q8R4B4	3	3	3	3	0.36295	0.1989	4	0.940557	0.9758	4
IPI00123164;IPI00225066;IPI00474805;IPI00756640	60S ribosomal protein L36a;60S ribosomal protein L44;MCG115063, isoform CRA_a;MCG1423;Putative uncharacterized protein;Ribosomal protein L36a;Ribosomal protein L36A	Rpl36a;Rpl44;mCG_115063;mCG_1423;RP23-26D22.2-001	P83882;Q5M9P1	3	3	3	3	1.9999	1.1051	3	0.921574	0.984446	3
IPI00169463;IPI00458204;IPI00850173	Tubulin beta-2C chain;Putative uncharacterized protein	Tubb2c;Tubb2c1	P68372;Q9CVR0;Q9DCR1	3	3	1	1	1.2141	1.0093	6	0.839137	0.993345	12
IPI00136498	Mammalian lin-seven protein 3;Protein lin-7 homolog C;Vertebrate lin-7 homolog 3;Lin-7 homolog C (C. elegans);Lin-7 homolog C (C. elegans), isoform CRA_a;Putative uncharacterized protein	Lin7c;Mals3;Veli3;mCG_15974;RP23-207C2.1-001	O88952;A2ARI2;Q3TS99;Q3TTY6;Q3UX93	3	3	3	3	1.1528	0.79407	3	0.808146	0.966277	3
IPI00467383	Cullin-3;MKIAA0617 protein;Putative uncharacterized protein	Cul3;mKIAA0617	Q9JLV5;Q6ZQ84;Q9CTE0	3	3	3	3	0.80332	0.80389	3	0.806582	1.01415	3
IPI00311476	Phosducin-like protein 3;Viral IAP-associated factor 1	Pdcl3;Viaf1	Q8BVF2	3	3	3	3	1.1254	0.85379	2	0.778089	1.05259	3
IPI00138406;IPI00407954	Ras-related protein Krev-1;Ras-related protein Rap-1A;Rap1A-retro1;Rap1A-retro2;Putative uncharacterized protein;GTP-binding protein smg p21B;Ras-related protein Rap-1b;RAS related protein 1b;RAS related protein 1b, isoform CRA_a	Krev-1;Rap1a;Gm9392;Rap1b;mCG_3219	P62835;C5H0E8;C5H0E9;Q3U7U8;Q3V3W9;Q99JI6;Q52L50	3	3	3	3	1.3073	0.84023	3	0.765169	0.845094	3
IPI00130589;IPI00135857	Superoxide dismutase [Cu-Zn]	Sod1	P08228	3	3	3	3	0.47916	0.25576	3	0.763592	0.840195	3
IPI00137647	Synaptobrevin-like protein 1;Vesicle-associated membrane protein 7;Putative uncharacterized protein	Sybl1;Vamp7	P70280;Q9CW09	3	3	3	3	1.4935	0.98148	3	0.738825	0.854555	3
IPI00133257;IPI00222348	Hematopoietic progenitor cell antigen CD34;Putative uncharacterized protein;CD34 antigen, isoform CRA_b	Cd34;mCG_1966	Q64314-1;Q64314;Q3TJP6;Q543B6;Q8C2A1;Q64314-2;Q543Y2	3	3	3	3	0.37357	0.33106	3	0.726269	0.9996	5
IPI00411102	Phosphoribosyl pyrophosphate synthase II;Ribose-phosphate pyrophosphokinase 2;Ribose-phosphate pyrophosphokinase	Prps2;mCG_10003;RP23-139P21.4-001	Q9CS42;A2AHI4	3	3	1	2	0.6339	0.47105	4	0.666667	0.873591	4
IPI00466518;IPI00754344	Centrosomal protein of 55 kDa	Cep55	Q8BT07-1;Q8BT07;Q8BT07-2	3	3	3	3	1.1517	0.99733	3	0.656383	0.877732	4
IPI00222546;IPI00755995;IPI00660661;IPI00848995;IPI00850585	60S ribosomal protein L22;Heparin-binding protein HBp15;MCG12304;MCG130059;Putative uncharacterized protein;Ribosomal protein L22	Rpl22;mCG_12304;mCG_130059;RP23-421E12.9-001	P67984;Q4VAG4	3	3	2	3	1.315	0.65652	3	0.629644	0.672721	3
IPI00115827;IPI00651782	Glioblastoma-amplified sequence;Protein NipSnap homolog 2;Putative uncharacterized protein;Glioblastoma amplified sequence	Gbas;Nipsnap2	O55126;Q3TD78;Q7TMG8	3	3	3	3	1.0741	0.778	3	0.50984	0.62543	3
IPI00134680;IPI00462627	Protein SAAL1	Saal1	Q9D2C2-1;Q9D2C2;Q9D2C2-2	4	3	4	3	2.2199	2.1182	6	1.63607	2.17476	5
IPI00109482;IPI00880463	DDAHI;Dimethylargininase-1;N(G),N(G)-dimethylarginine dimethylaminohydrolase 1;Putative uncharacterized protein	Ddah1	Q9CWS0;Q3UF01	4	3	4	3	1.292	0.93522	5	1.46235	1.85863	4
IPI00133532	Exosome complex exonuclease RRP46;Exosome component 5;Ribosomal RNA-processing protein 46;Putative uncharacterized protein	D7Wsu180e;Exosc5;Rrp46	Q9CRA8;Q3U2K4	4	3	4	3	2.6471	2.3624	4	1.45326	1.72268	3
IPI00853924;IPI00754545;IPI00408378;IPI00656269	14-3-3 protein tau;14-3-3 protein theta;MCG126220;MCG7879, isoform CRA_b;Tyrosine 3-monooxygenase/tryptophan 5-monooxygenase activation protein, theta polypeptide	Ywhaq;mCG_126220;mCG_7879	P68254-1;P68254;A3KML3;P68254-2	4	3	4	3	1.3755	0.93284	5	1.34753	1.59553	4
IPI00227149;IPI00875738;IPI00742314;IPI00465894	YTH domain family protein 3;Ythdf3 protein;Putative uncharacterized protein	Ythdf3	Q8BYK6-3;Q8BYK6;Q8BYK6-1;Q7TN20;Q8BVC6;Q8R5D2;Q8BYK6-2	4	3	1	2	1.3112	1.3531	4	1.33012	1.35597	3
IPI00126260;IPI00849248;IPI00828571;IPI00403529	MCG119885, isoform CRA_b;UCH37-interacting protein 1;UCHL5 interacting protein;26S proteasome-associated UCH37-interacting protein 1;HAUS augmin-like complex subunit 7;UCHL5-interacting protein	Haus7;mCG_119885;RP23-95K12.6-001;Uchl5ip;Uip1;RP23-95K12.6-002	Q924Z7;A2AIF2;Q8BKT8	4	3	4	3	1.114	0.84456	4	1.27016	1.53607	4
IPI00555071;IPI00331321;IPI00755220;IPI00652828	Ras suppressor protein 1;Putative uncharacterized protein;Ras suppressor protein 1, isoform CRA_b;Ras suppressor protein 1, isoform CRA_a	Rsp1;Rsu1;mCG_15700;RP23-415C3.3-001;RP23-415C3.3-006	Q01730;Q9D031;A2AUR7;Q9CSE4;Q9CUS2;Q3TFN7	4	3	4	3	0.55914	0.39384	4	1.13456	1.34463	3
IPI00108143	Heterogeneous nuclear ribonucleoprotein H;Heterogeneous nuclear ribonucleoprotein H2;Heterogeneous nuclear ribonucleoprotein H2, isoform CRA_a;Putative uncharacterized protein	Hnrnph2;Hnrph2;mCG_115062;RP23-26D22.4-001	P70333;A2BDV8;Q3UR26	4	3	4	3	2.0118	1.5345	7	1.11749	1.25439	3
IPI00116877	Karyopherin beta-2b;Transportin-2;Putative uncharacterized protein	Tnpo2	Q99LG2;Q3U1S0;Q3U316	4	3	4	3	1.5987	1.6234	4	1.09999	1.5429	3
IPI00230682;IPI00760000;IPI00750790	14-3-3 protein beta/alpha;14-3-3 protein beta/alpha, N-terminally processed;Protein kinase C inhibitor protein 1;Tyrosine 3-monooxygenase/tryptophan 5-monooxygenase activation protein, beta;Tyrosine 3-monooxygenase/tryptophan 5-monooxygenase activation protein, beta polypeptide;Tyrosine 3-monooxygenase/tryptophan 5-monooxygenase activation protein, beta polypeptide, isoform CRA_c	Ywhab;mCG_5429;RP23-321M14.1-001;RP23-321M14.1-002	Q9CQV8-1;Q9CQV8;A2A5N2;Q9CQV8-2;A2A5N1	4	3	4	3	1.2547	0.88108	6	1.03089	1.21411	3
IPI00128268;IPI00474056	DnaJ homolog subfamily C member 9;Putative uncharacterized protein	Dnajc9	Q91WN1;Q8BRQ6	4	3	4	3	1.2367	0.92912	4	1.00888	1.35018	3
IPI00869475;IPI00474487;IPI00849174;IPI00463297;IPI00113713	60S ribosomal protein L36	Rpl36;mCG_20352	Q5M9L1;Q6ZWZ4	4	3	4	3	1.9568	1.0544	6	0.959693	1.02451	3
IPI00312752	Endophilin-2;Endophilin-A2;SH3 domain protein 2B;SH3 domain-containing GRB2-like protein 1;SH3p8;Putative uncharacterized protein;SH3-domain GRB2-like 1;SH3-domain GRB2-like 1, isoform CRA_b	Sh3d2b;Sh3gl1;mCG_22976	Q62419;Q3TJB4;Q3TRJ7;Q3U3C4	4	3	4	3	0.39263	0.30108	4	0.953925	1.13376	3
IPI00229780	Dymeclin	Dym	Q8CHY3-1;Q8CHY3	4	3	4	3	1.7696	1.6469	4	0.859476	1.09741	4
IPI00134058	Endoplasmic reticulum resident protein 44;Thioredoxin domain-containing protein 4;Thioredoxin domain containing 4 (Endoplasmic reticulum);Putative uncharacterized protein	Erp44;Kiaa0573;Txndc4;RP23-479K11.1-001	Q9D1Q6;B1AY76;Q3URM4	4	3	4	3	1.4312	0.97493	4	0.8371	0.968242	3
IPI00221632	Solute carrier family 7 member 6;y(+)L-type amino acid transporter 2;Y+L amino acid transporter 2	Kiaa0245;Slc7a6	Q8BGK6-1;Q8BGK6	4	3	4	3	1.5304	1.2056	11	0.771784	0.992063	33
IPI00110247	GTPase-activating protein RAB7;TBC1 domain family member 15;Putative uncharacterized protein;TBC1 domain family, member 15	Tbc1d15;Tbc1D15	Q9CXF4;Q3TSE1;Q4TVN0;Q7TPU5;Q9CRG4	4	3	4	3	0.57717	0.40966	4	0.746157	0.947777	3
IPI00135655;IPI00308187;IPI00654073	VAMP-associated protein 33b;Vesicle-associated membrane protein-associated protein B;Putative uncharacterized protein;Vesicle-associated membrane protein, associated protein B and C	Vapb;mCG_13760;RP23-383L13.1-001	Q9QY76;Q3TU78;Q8BH80;Q3TA54	4	3	4	3	1.2397	0.8741	5	0.727855	0.88574	4
IPI00121634;IPI00857063	Ecotropic retroviral leukemia receptor;Ecotropic retrovirus receptor;High affinity cationic amino acid transporter 1;Solute carrier family 7 member 1;System Y+ basic amino acid transporter;Putative uncharacterized protein;Solute carrier family 7 (Cationic amino acid transporter, y+ system), member 1	Atrc1;Rec-1;Slc7a1	Q09143;Q3UGD6;Q3UTL4;Q3TQZ8	4	3	4	3	1.6274	1.3293	12	0.718236	0.94688	22
IPI00466640;IPI00853669;IPI00881724	Transmembrane emp24 domain-containing protein 5;Transmembrane emp24 protein transport domain containing 5;Transmembrane emp24 protein transport domain containing 5, isoform CRA_a;Putative uncharacterized protein	Tmed5;mCG_13593	Q9CXE7;A2RS96;Q3U9T7;Q8VCE7;Q3TW73	4	3	4	3	1.349	0.9249	4	0.659718	0.730994	4
IPI00187443;IPI00405405;IPI00808129	Eukaryotic translation initiation factor 5;Eif5 protein;Putative uncharacterized protein;MCG118037;MCG119306, isoform CRA_b	Eif5;mCG_118037;mCG_119306	P59325;Q05CM5;Q3TKY2;Q3TQR3;Q05C65;Q05CY6;Q3TT65;Q6PHA6;Q8BVV6;Q05CH7	4	3	4	3	0.73779	0.67151	7	0.594036	0.761499	4
IPI00776252;IPI00469251	Thioredoxin reductase 1, cytoplasmic;Thioredoxin reductase TR1;Thioredoxin reductase 1	Trxr1;Txnrd1	Q9JMH6-1;Q9JMH6;Q9JMH6-2;Q91Y95;Q91Y98	4	3	4	3	0.65304	0.55674	4	0.554723	0.645369	5
IPI00133234;IPI00607961;IPI00474792	Protein DB83;Transmembrane protein 33;Putative uncharacterized protein	Db83;Tmem33	Q9CR67;Q9CV90;Q9CWD1;Q9CZM3	4	3	4	3	1.0807	0.68039	4	0.46013	0.545643	5
IPI00845689;IPI00473680	Putative uncharacterized protein;Glycoprotein 25L2;Transmembrane emp24 domain-containing protein 9;Tmed9 protein;Transmembrane emp24 protein transport domain containing 9, isoform CRA_b;Transmembrane emp24 protein transport domain containing 9, isoform CRA_a	Tmed9;Gp25l2;mCG_3193	Q9CZL0;Q99KF1;Q3TFU8;Q3U7N8;Q6PDC2;Q8BLM5	5	3	5	3	1.5209	0.99556	7	1.07402	1.27091	3
IPI00169870	Glycosyltransferase 25 family member 1;Hydroxylysine galactosyltransferase 1;Procollagen galactosyltransferase 1	Glt25d1	Q8K297	5	3	5	3	1.3967	1.0623	5	1.03343	1.28169	3
IPI00626132;IPI00830581;IPI00320847	Hydroxysteroid (17-beta) dehydrogenase 10;Putative uncharacterized protein;17beta-hydroxysteroid dehydrogenase type 10/short chain L-3-hydroxyacyl-CoA dehydrogenase;17-beta-hydroxysteroid dehydrogenase 10;3-hydroxy-2-methylbutyryl-CoA dehydrogenase;3-hydroxyacyl-CoA dehydrogenase type II;3-hydroxyacyl-CoA dehydrogenase type-2;Endoplasmic reticulum-associated amyloid beta-peptide-binding protein;M…	Hsd17b10;RP23-419G22.2-003;Hadh2;Hsd17b10/Schad;RP23-419G22.2-001;Erab	A2AFQ2;Q9CYT3;Q99N15;O08756	5	3	5	3	0.61074	0.44224	5	1.02087	1.18387	3
IPI00408957	Suppressor of G2 allele of SKP1 homolog;Putative uncharacterized protein	Sugt1	Q9CX34;Q9CRG3	5	3	5	3	0.53419	0.51306	5	1.00306	1.23658	3
IPI00308984;IPI00153608	Eukaryotic translation initiation factor 1A, X-chromosomal;Eukaryotic translation initiation factor 4C;Eukaryotic translation initiation factor 1A, Y-linked;Eukaryotic translation initiation factor 1A;Putative uncharacterized protein;Eif1a protein;Eukaryotic translation initiation factor 1A, isoform CRA_b	Eif1ax;Eif1ay;mCG_7851;RP23-52L10.2-001;Eif1a;mCG_3464	Q8BMJ3;B1AXP1;Q60872;Q3UC76;Q4FJR7	5	3	5	3	1.973	1.2185	9	0.98824	1.00841	3
IPI00849550;IPI00222548;IPI00849107;IPI00676157;IPI00461500;IPI00662684;IPI00762791;IPI00850143;IPI00757474;IPI00849210;IPI00381643;IPI00874437;IPI00553385;IPI00850140;IPI00752952	60S ribosomal protein L29;MCG19505, isoform CRA_a;Putative uncharacterized protein;Ribosomal protein L29;Rpl29 protein	Rpl29;Rpl43;mCG_19505	P47915;Q5M8M8	5	3	5	3	1.8759	1.4452	7	0.956297	1.04092	4
IPI00915054;IPI00474637;IPI00849598;IPI00775915;IPI00340103	Putative uncharacterized protein;60S ribosomal protein L10;Protein QM homolog;60S ribosomal protein L10-like	Rpl10;Qm;Rpl10l	Q3THJ6;Q6ZWV3;P86048	5	3	4	2	1.959	1.2312	7	0.894614	0.964599	3
IPI00123881	DNA replication licensing factor MCM6;Mis5 homolog;Putative uncharacterized protein;Minichromosome maintenance deficient 6 (MIS5 homolog, S. pombe) (S. cerevisiae), isoform CRA_b	Mcm6;Mcmd6;Mis5;mCG_20050	P97311;Q3UC10;Q3ULG5;Q542I2;Q8C5L1	5	3	5	3	0.4775	0.43659	5	0.835981	0.944465	3
IPI00125267	33 kDa VAMP-associated protein;Vesicle-associated membrane protein-associated protein A	Vap33;Vapa	Q9WV55	5	3	4	2	1.3387	1.1544	5	0.822166	0.974279	6
IPI00120212;IPI00944067	Complex I-39kD;NADH dehydrogenase [ubiquinone] 1 alpha subcomplex subunit 9, mitochondrial;NADH-ubiquinone oxidoreductase 39 kDa subunit;NADH dehydrogenase (Ubiquinone) 1 alpha subcomplex, 9	Ndufa9;mCG_129735	Q9DC69;Q6GTD3	5	3	5	3	1.4516	1.1441	5	0.816327	1.03508	3
IPI00116966	Asparagine synthetase [glutamine-hydrolyzing];Glutamine-dependent asparagine synthetase;Putative uncharacterized protein	Asns	Q61024;Q3TIA9;Q3TV20	5	3	5	3	0.34784	0.33197	6	0.791954	1.04612	3
IPI00828338;IPI00649955;IPI00345772	Four and a half LIM domains protein 3;Skeletal muscle LIM-protein 2	Fhl3	A2A781;A2A782;Q9R059	5	3	5	3	1.4053	1.0036	7	0.766695	0.855505	5
IPI00268673;IPI00929894	FK506-binding protein 12-rapamycin complex-associated protein 1;FKBP12-rapamycin complex-associated protein;Mammalian target of rapamycin;Mechanistic target of rapamycin;Rapamycin target protein 1;Serine/threonine-protein kinase mTOR;Putative uncharacterized protein	Frap;Frap1;Mtor	Q9JLN9-1;Q9JLN9;Q2KHT0;Q3T9E1	5	3	5	3	1.2209	1.0036	6	0.763709	1.01421	4
IPI00221463;IPI00265761;IPI00229543;IPI00229545;IPI00229544;IPI00230264;IPI00330000;IPI00229542;IPI00153400;IPI00272033;IPI00623951	Histone H2A type 3;Histone H2A;Histone H2A type 1;Histone H2A type 1-F;Gene for histone H2a;Histone H2A type 1-K;Histone H2A type 1-H;Histone H2A.x;H2a-614;H2a-615;Histone H2A type 2-A;Histone H2A.2;Histone H2A.J;H2a-613B;Histone H2A type 2-C;H2a-613A;Histone H2A type 2-B	Hist3h2a;mCG_140135;RP23-441I8.12-001;Hist1h2ab;Hist1h2ac;Hist1h2ad;Hist1h2ae;Hist1h2ag;Hist1h2ai;Hist1h2an;Hist1h2ao;mCG_1044806;mCG_122950;mCG_49394;mCG_49890;mCG_49891;mCG_49925;mCG_50406;mCG_50828;Hist1h2af;Hist1h2ak;Hist1h2ah;mCG_50260;H2a.x;H2afx;H2ax;Hist5-2ax;Hist2h2aa1;Hist2h2aa2;mCG_140446;Hist1h2aa;mCG_49751;RP23-462P2.5-001;H2afj;Hist2h2ab;Hist2h2ac;mCG_50606	Q8BFU2;A2AB79;P22752;B2RVF0;Q8CGP5;Q61668;Q8CGP7;Q8CGP6;A0AUV1;A3KPD0;P27661;Q6GSS7;B2RWH3;Q8CGP4;Q8R1M2;Q64523;Q149V4;Q64522	5	3	3	1	0.38653	0.23606	12	0.737898	0.800705	3
IPI00113287;IPI00761650;IPI00654099	Proteasome (Prosome, macropain) 26S subunit, non-ATPase, 9;Putative uncharacterized protein;26S proteasome non-ATPase regulatory subunit 9;26S proteasome regulatory subunit p27	mCG_11113;Psmd9	Q3THC1;Q9CZZ4;Q9CR00;Q3ULI3	5	3	5	3	0.33679	0.23894	6	0.71144	0.812612	3
IPI00266942	Extended synaptotagmin-2	D12Ertd551e;Esyt2;Fam62b	Q3TZZ7-1;Q3TZZ7	5	3	5	3	0.97751	0.94786	5	0.695846	0.82149	3
IPI00133928	Elongation factor p18;Eukaryotic translation elongation factor 1 epsilon-1;Multisynthase complex auxiliary component p18;Eukaryotic translation elongation factor 1 epsilon 1	Eef1e1	Q9D1M4;B0LAB0	5	3	5	3	0.5749	0.38042	5	0.618353	0.603828	2
IPI00132415	18S rRNA dimethylase;DIM1 dimethyladenosine transferase 1-like;Probable dimethyladenosine transferase;S-adenosylmethionine-6-N,N-adenosyl(rRNA) dimethyltransferase;Putative uncharacterized protein	Dimt1;Dimt1l	Q9D0D4;Q3UK38	5	3	5	3	1.4995	1.1122	4	0.578637	0.72015	3
IPI00115564	Adenine nucleotide translocator 1;ADP,ATP carrier protein 1;ADP,ATP carrier protein, heart/skeletal muscle isoform T1;ADP/ATP translocase 1;mANC1;Solute carrier family 25 member 4;Putative uncharacterized protein	Anc1;Ant1;Slc25a4	P48962;Q8BVI9	5	3	5	3	1.1124	0.75826	9	0.557351	0.72427	9
IPI00177200	Scavenger receptor class F member 2;Scavenger receptor expressed by endothelial cells 2 protein;NSR1;Scavenger receptor class F, member 2;Scavenger receptor class F, member 2, isoform CRA_a	Scarf2;Srec2;mCG_131840;NSR1	P59222;Q58A84	5	3	5	3	1.2057	1.0305	6	0.502942	0.608199	5
IPI00230649;IPI00929878;IPI00114396	Galectin-9;Lectin, galactose binding, soluble 9;Lectin, galactose binding, soluble 9, isoform CRA_d;Putative uncharacterized protein;Lgals9 protein	Lgals9;mCG_1597;RP23-12I13.3-001;RP23-12I13.3-002	O08573-2;O08573;Q3UKE5;Q99L83;B1AQR8;O08573-1	5	3	5	3	0.89679	0.63026	9	0.424646	0.534102	13
IPI00120264;IPI00889294;IPI00648089	Immunity-related GTPase family M protein;Immunity-related GTPase family M protein 1;Interferon-inducible protein 1;LPS-stimulated RAW 264.7 macrophage protein 47;Immunity-related GTPase family M member 1	Ifi1;Iigp3;Irgm;Irgm1;RP23-14F5.1-003	Q60766-1;Q60766;Q60766-2;Q5NCB5	6	3	6	3	2.3256	2.2142	8	2.92252	3.73734	3
IPI00114232;IPI00556893;IPI00874694;IPI00850181;IPI00850738	Histone deacetylase 1;Hdac1 protein	Hdac1;RP23-209C6.7-001	O09106;Q58E49	6	3	2	1	0.96941	1.0161	6	1.05652	1.47684	4
IPI00230623;IPI00889220;IPI00128267	60S ribosomal protein L32;Ribosomal protein L32;MCG49690;Novel protein silmilar to ribosomal protein L32	Rpl32;EG245405;mCG_49690;RP23-263F7.2-001	P62911;Q5PR09;A2AD25	6	3	6	3	1.8411	0.98613	5	0.985707	1.05336	2
IPI00113845	Macropain subunit C5;Multicatalytic endopeptidase complex subunit C5;Proteasome component C5;Proteasome gamma chain;Proteasome subunit beta type-1;Proteasome subunit C5;Proteasome subunit beta type	Psmb1;mCG_4504	O09061;Q6LCE5;Q6RI64	6	3	6	3	0.91345	0.60536	9	0.981354	1.18277	3
IPI00420546;IPI00875206	Pre-rRNA-processing protein TSR1 homolog	Kiaa1401;Tsr1	Q5SWD9-1;Q5SWD9;Q5SWD9-2	6	3	6	3	1.4102	1.1964	6	0.886603	1.16936	5
IPI00404579;IPI00224518	Putative uncharacterized protein;RAB5C, member RAS oncogene family;Ras-related protein Rab-5C;Rab5C;RAB5C, member RAS oncogene family, isoform CRA_a	Rab5c;RP23-390D17.8-002;mCG_140881;Rab5C;RP23-390D17.8-001	Q8C266;P35278;Q3TCT9;Q3TJ39	6	3	4	2	1.1962	0.79861	6	0.867905	1.02998	4
IPI00319973	Membrane-associated progesterone receptor component 1;Putative uncharacterized protein;Progesterone receptor membrane component 1	Pgrmc;Pgrmc1;mCG_68202;RP23-100G16.1-001	O55022;Q3TFP8;Q3TH84;Q3TXU8	6	3	6	3	1.7226	1.0601	6	0.823859	0.939055	8
IPI00648678;IPI00828826;IPI00648633;IPI00421237;IPI00648270;IPI00620578	Choline transporter-like protein 1;Solute carrier family 44 member 1;Solute carrier family 44, member 1	Cd92;Cdw92;Ctl1;Slc44a1;RP23-20E10.4-006;RP23-20E10.4-005;RP23-20E10.4-001;RP23-20E10.4-003;RP23-20E10.4-004	Q6X893-1;Q6X893;A2AMH5;A2AMH4;Q14DK0;Q6X893-2;A2AMH3;A2AMH8	6	3	6	3	1.6824	1.3397	7	0.694541	0.909174	14
IPI00132762	Heat shock protein 75 kDa, mitochondrial;TNFR-associated protein 1;Tumor necrosis factor type 1 receptor-associated protein;Putative uncharacterized protein;Trap1 protein	Hsp75;Trap1	Q9CQN1;Q3TK29;Q3TSG8;Q3UPJ8;Q922R9;Q922Z3	6	3	6	3	0.23966	0.17141	6	0.680365	0.816127	3
IPI00751474;IPI00463589;IPI00750917	Plasma membrane Ca++ transporting ATPase 4 splice variant b;Plasma membrane Ca++ transporting ATPase 4 variant x/b;Plasma membrane Ca++ transporting ATPase 4 splice variant a;ATPase, Ca++ transporting, plasma membrane 4;Putative uncharacterized protein	Atp2b4	Q6Q477;Q6Q476;Q32ME1;Q3UPA8	6	3	6	3	0.87997	0.63344	5	0.613572	0.738662	4
IPI00225974;IPI00475008	RNA-binding protein NOB1;NIN1/RPN12 binding protein 1 homolog (S. cerevisiae);Putative uncharacterized protein	Nob1;mCG_9354	Q8BW10;Q148S3;Q8BW77	7	3	7	3	1.7534	1.3207	7	1.4271	1.66945	3
IPI00828909;IPI00116254	Peroxiredoxin 4;Antioxidant enzyme AOE372;Peroxiredoxin IV;Peroxiredoxin-4;Thioredoxin peroxidase AO372;Thioredoxin-dependent peroxide reductase A0372	Prdx4;RP23-395K13.3-003	B1AZS9;O08807	7	3	7	3	0.59919	0.37289	11	1.04249	1.23487	3
IPI00880213;IPI00162790;IPI00807971	60S ribosomal protein L18a;Putative uncharacterized protein;Rpl18a protein	Rpl18a	P62717;Q3THJ0;Q05CK2	7	3	7	3	1.9163	1.129	9	0.938967	0.993345	3
IPI00132456	UPF0568 protein C14orf166 homolog;MCG140066;Putative uncharacterized protein	2700060E02Rik;mCG_140066	Q9CQE8;Q4VA29	7	3	7	3	1.5438	1.0213	8	0.927902	1.09643	3
IPI00134988;IPI00875167;IPI00929785	NAD-dependent deacetylase sirtuin-1;SIR2alpha;SIR2-like protein 1;Putative uncharacterized protein;Sir2alpha;Sirt1 protein	Sir2l1;Sirt1	Q923E4;Q3USJ2;Q53Z05;Q3UNI1;A7MCT8;Q3USY7	7	3	7	3	2.0356	1.8024	7	0.818867	1.17654	3
IPI00130344	Chloride intracellular channel protein 1;Nuclear chloride ion channel 27;Putative uncharacterized protein;Chloride intracellular channel 1, isoform CRA_c	Clic1;mCG_15935	Q9Z1Q5;Q3TIP8;Q542F1	7	3	7	3	0.37175	0.25548	7	0.793966	0.93362	3
IPI00120100;IPI00929859;IPI00227966	Procollagen-proline,2-oxoglutarate-4-dioxygenase subunit alpha-2;Prolyl 4-hydroxylase subunit alpha-2;Procollagen-proline, 2-oxoglutarate 4-dioxygenase (Proline 4-hydroxylase), alpha II polypeptide;Procollagen-proline, 2-oxoglutarate 4-dioxygenase (Proline 4-hydroxylase), alpha II polypeptide, isoform CRA_f;Putative uncharacterized protein	P4ha2;mCG_13782;RP23-309E16.6-002;RP23-309E16.6-001	Q60716-1;Q60716;Q5SX75;Q60716-2;Q3UQ81;Q5SX74	7	3	7	3	0.91265	0.85279	7	0.633754	0.79885	5
IPI00269662;IPI00749630;IPI00670004;IPI00667787;IPI00750059;IPI00849731;IPI00752179;IPI00466185;IPI00674712;IPI00750428;IPI00678360;IPI00659723;IPI00757273;IPI00663550	Heterogeneous nuclear ribonucleoprotein A3;Hnrpa3 protein;MCG1305, isoform CRA_d;MCG48756;EG627828 protein	Hnrnpa3;Hnrpa3;mCG_1305;mCG_48756;RP23-374O4.1-001;EG627828;Gm6793	Q8BG05-2;Q8BG05;Q0VG47;Q58E39;Q5U3M2;Q6PFA7;B2RXM2	8	3	2	0	2.1673	1.581	18	1.20011	1.52253	4
IPI00114613	CDC42-binding protein kinase beta;DMPK-like beta;Myotonic dystrophy kinase-related CDC42-binding kinase beta;Serine/threonine-protein kinase MRCK beta;CDC42 binding protein kinase beta;Cdc42 binding protein kinase beta, isoform CRA_b	Cdc42bpb;Kiaa1124;mCG_14925	Q7TT50;B2RQQ7	8	3	8	3	1.0815	0.71013	7	0.813736	1.07095	3
IPI00129164	Sepiapterin reductase	Spr	Q64105;Q91XH5	8	3	8	3	0.26711	0.18993	9	0.793399	0.914244	3
IPI00228385;IPI00857114	Glucose-6-phosphate 1-dehydrogenase X;Glucose-6-phosphate 1-dehydrogenase	G6pd;G6pd-1;G6pdx;mCG_21218;RP23-436K3.17-001;RP23-436K3.17-004	Q00612;Q3TNL1;Q790Y8;A3KG36	8	3	8	3	0.15706	0.15129	7	0.529269	0.635163	3
IPI00321308	Alanine--tRNA ligase;Alanyl-tRNA synthetase, cytoplasmic;Putative uncharacterized protein;Aars protein;Alanyl-tRNA synthase	Aars	Q8BGQ7;Q3TZ32;Q3UD67;Q6PDM7;Q6XMP4;Q8R346	9	3	9	3	0.69104	0.65617	9	1.15896	1.41832	3
IPI00310764;IPI00900466;IPI00900401;IPI00828540;IPI00828583	Guanine nucleotide exchange factor H1;LBCS first cousin;Lymphoid blast crisis-like 1;Oncogene LFC;Rho guanine nucleotide exchange factor 2;Rhobin;Putative uncharacterized protein	Arhgef2;Kiaa0651;Lbcl1;Lfc	Q60875-1;Q60875;Q3TYZ4;Q60875-4;Q60875-5;Q60875-3;Q60875-2	9	3	9	3	1.401	1.1798	12	0.85237	1.07463	4
IPI00330599	3D3/LYRIC;Lysine-rich CEACAM1 co-isolated protein;Metadherin;Metastasis adhesion protein;Protein LYRIC	Lyric;Mtdh	Q80WJ7	9	3	9	3	1.7271	1.1903	10	0.845809	1.04186	5
IPI00407835;IPI00761937;IPI00622375;IPI00761299;IPI00889845;IPI00761172;IPI00889927	Ubiquitin-associated protein 2-like;Putative uncharacterized protein;Lingerer protein-2a;Lingerer protein-2b;MKIAA0144 protein	Ubap2l;lig-2a;lig-2b;mKIAA0144	Q80X50-5;Q80X50;Q80X50-1;Q3TSB0;Q8BKR4;Q8BZ69;Q80X50-4;Q812D5;Q80X50-3;Q80X50-2;Q812D4;Q80U73;Q8BJ53	9	3	9	3	1.2149	0.98512	14	0.766695	1.09225	3
IPI00125091;IPI00649913;IPI00648086;IPI00649463;IPI00649088;IPI00648767	LIM and SH3 domain protein 1;Metastatic lymph node gene 50 protein;Lasp1 protein;LIM and SH3 protein 1;LIM and SH3 protein 1, isoform CRA_b;Putative uncharacterized protein	Lasp1;Mln50;mCG_21894;RP23-386E10.6-001;RP23-386E10.6-011;RP23-386E10.6-010;RP23-386E10.6-005;RP23-386E10.6-006;RP23-386E10.6-007	Q61792;Q543N3;A2A6H0;A2A6G9;A2A6G8;A2A6G7;A2A6G6	9	3	9	3	0.20854	0.1575	9	0.627077	0.745545	3
IPI00126396;IPI00857053	CDC47 homolog;DNA replication licensing factor MCM7;MCG10694, isoform CRA_a;Putative uncharacterized protein	Cdc47;Mcm7;Mcmd7;mCG_10694	Q61881;Q3U4T8;Q3UDI8;Q3V122	10	3	10	3	0.48555	0.47126	10	0.877424	1.15282	4
IPI00126716;IPI00648352;IPI00407909;IPI00458502;IPI00918622	ATP-dependent RNA helicase DDX48;ATP-dependent RNA helicase eIF4A-3;DEAD box protein 48;Eukaryotic initiation factor 4A-III;Eukaryotic translation initiation factor 4A isoform 3;Eukaryotic translation initiation factor 4A, isoform 3	Ddx48;Eif4a3;RP23-13O17.1-003	Q91VC3;A2AFK7	10	3	10	3	1.3797	0.97568	10	0.838153	0.989022	2
IPI00223415;IPI00918997	Asparagine--tRNA ligase;Asparaginyl-tRNA synthetase, cytoplasmic	Nars	Q8BP47	10	3	10	3	0.48442	0.48516	10	0.819135	1.11424	3
IPI00380722	HLA-B-associated transcript 2;Large proline-rich protein BAT2;MKIAA4178 protein;Putative uncharacterized protein	Bat2;mKIAA4178	Q7TSC1;Q5DTJ4;Q9CRP0;Q9CRP1;Q9CRU5	10	3	10	2	1.4195	1.4326	10	0.714796	0.945716	3
IPI00314748	Actin-interacting protein 1;WD repeat-containing protein 1;Putative uncharacterized protein;WD repeat domain 1;WD repeat domain 1, isoform CRA_b	Wdr1;mCG_3745	O88342;Q3TE06;Q3TJY2;Q3TNK2;Q3U136;Q80ZI9;Q9DBM8;Q9DC08	11	3	11	3	0.33586	0.33559	11	0.718597	0.931706	3
IPI00119695	Docking protein alpha;Signal recognition particle receptor subunit alpha;Signal recognition particle receptor;Putative uncharacterized protein	Srpr	Q9DBG7;C3VDI1;Q9CVL8	13	3	13	3	1.6646	1.2585	15	0.821153	1.03147	3
IPI00396671;IPI00762360	ATP-binding cassette sub-family F member 1;Abcf1 protein;Putative uncharacterized protein;ATP-binding cassette, sub-family F (GCN20), member 1;ATP-binding cassette protein	Abcf1	Q6P542;A1A4B8;Q3U6P1;Q99K92;Q5RL55;Q9JL47	13	3	12	3	1.3107	1.1489	13	0.81314	0.935366	4
IPI00889811;IPI00475154;IPI00754992	Putative uncharacterized protein;Dolichyl-diphosphooligosaccharide--protein glycosyltransferase 63 kDa subunit;Dolichyl-diphosphooligosaccharide--protein glycosyltransferase subunit 2;Ribophorin II;Ribophorin-2;Ribophorin	Rpn2;MARib;RP23-163J20.6-002	Q3U505;Q9DBG6;Q61833;A2ACG7	13	3	13	3	1.8679	1.8996	13	0.675083	0.862218	5
IPI00115097	Beta-coat protein;Coatomer subunit beta;p102	Copb2	O55029	14	3	14	3	0.94574	0.87349	15	1.16876	1.34064	3
IPI00316133;IPI00882041	Srp72 protein;Putative uncharacterized protein	Srp72	A0JLN1;A0PJ97;Q3UU23;Q3UZL8;Q9CS54	14	3	14	3	1.7697	1.3165	14	0.976467	1.25676	3
IPI00263313	Developmentally-regulated GTP-binding protein 1;Neural precursor cell expressed developmentally down-regulated protein 3;Developmentally regulated GTP binding protein 1;Putative uncharacterized protein	Drg;Drg1;Nedd3;Nedd-3;RP23-191E3.4-001	P32233;Q5NBZ3;Q8BNS0;Q8CHR8	15	3	15	3	1.8121	1.5689	19	0.966837	1.23368	3
IPI00938457;IPI00853859;IPI00752849	Protein transport protein Sec31A;SEC31-like protein 1;SEC31-related protein A	Sec31a;Sec31l1	Q3UPL0-1;Q3UPL0;Q3UPL0-2	16	3	16	3	0.26312	0.21322	19	0.873744	1.00971	3
IPI00121430;IPI00830892;IPI00776316;IPI00881909	Collagen alpha-1(XII) chain;Putative uncharacterized protein	Col12a1	Q60847-1;Q60847;Q60847-5;Q60847-2;Q3TNZ7	41	3	41	3	2.3409	2.3017	42	2.14929	2.74258	3
IPI00132756;IPI00169939;IPI00473188;IPI00667510	Annexin A8;Annexin VIII;Annexin-8;Anxa8 protein	Anx8;Anxa8	O35640;Q8K2N9;Q921D0	2	4	2	4	4.5687	3.4874	1	10.6699	13.2308	3
IPI00387216;IPI00387217	Cullin-2;MKIAA4106 protein	Cul2;mKIAA4106	Q9D4H8-1;Q9D4H8;Q571A2;Q9D4H8-2	2	4	2	4	1.5646	1.2536	2	1.53231	1.74271	5
IPI00127811;IPI00331228	CX3C membrane-anchored chemokine;C-X3-C motif chemokine 1;Fractalkine;Neurotactin;Processed fractalkine;Small-inducible cytokine D1;Putative uncharacterized protein;Chemokine (C-X3-C motif) ligand 1;Fractalkine/neurotactin	Cx3c;Cx3cl1;Fkn;Scyd1;mCG_12288	O35188;Q8C9Y1;Q91V44	2	4	2	4	3.3882	2.8979	2	1.38034	1.87056	7
IPI00130758	Integral membrane protein 2B;Protein E25B;Putative uncharacterized protein;E25B protein	Itm2b	O89051;Q3TVJ0;Q3UCT9;Q9CVA8;Q9D1Q3;Q9JME4	2	4	2	4	2.914	2.5926	4	1.23582	1.51146	4
IPI00402900;IPI00756692;IPI00468079;IPI00754194	Engulfment and cell motility protein 2;Protein ced-12 homolog A;Engulfment and cell motility 2, ced-12 homolog (C. elegans);MCG141831, isoform CRA_d	Elmo2;Kiaa1834;mCG_141831;RP23-41B20.2-007;RP23-41B20.2-002	Q8BHL5-1;Q8BHL5;A2A5A5;Q8BHL5-2;Q8BHL5-3;Q5GMG5	2	4	2	4	1.4382	1.1796	2	1.22966	1.51858	4
IPI00130754	CEK5 receptor ligand;ELK ligand;EPH-related receptor tyrosine kinase ligand 2;Ephrin-B1;Stimulated by retinoic acid gene 1 protein;Ephrin B1;Ephrin B1, isoform CRA_a;Putative uncharacterized protein	Efnb1;Epl2;Eplg2;Lerk2;Stra1;mCG_51675;RP23-110A15.1-001	P52795;Q544L9	2	4	2	4	2.9563	2.1869	3	1.00913	1.15122	8
IPI00387551	Uncharacterized protein C3orf21 homolog		Q3U4G3	2	4	2	4	1.6967	1.5801	2	0.901551	1.06596	4
IPI00121387;IPI00228618;IPI00132361;IPI00310533	Guanine nucleotide-binding protein subunit alpha-11;Guanine nucleotide binding protein, alpha 11;Putative uncharacterized protein;Guanine nucleotide-binding protein alpha-q;Guanine nucleotide-binding protein G(q) subunit alpha;Guanine nucleotide-binding protein subunit alpha-14;Guanine nucleotide binding protein, alpha 14	Gna11;Gna-11;mCG_12089;Gnaq;Gna14;Gna-14;mCG_13978	P21278;Q3UPA1;Q91X95;P21279;Q3UHH5;P30677;Q8C3M7;Q8CBT5;Q8R2X9	2	4	1	4	1.3015	0.99072	2	0.858738	1.05725	4
IPI00331339;IPI00929835	Dynactin light chain p24;Dynactin subunit 3;Dynactin 3;Dynactin 3, isoform CRA_a	Dctn3;mCG_9750;RP23-167I12.4-001	Q9Z0Y1;A2AMR9	2	4	2	4	0.52864	0.35037	2	0.857559	0.976562	4
IPI00653423;IPI00762176;IPI00895538;IPI00875896;IPI00895387;IPI00857790;IPI00858195	Branched-chain-amino-acid aminotransferase;Branched-chain-amino-acid aminotransferase, cytosolic;Protein ECA39;Branched chain aminotransferase 1, cytosolic	Bcat1;RP24-347A16.1-001;RP24-347A16.1-002;Eca39;RP24-347A16.1-003;RP24-347A16.1-004	B2KFA0;Q3TKJ1;Q8CBC8;Q9CXX6;B2KFA1;P24288;Q3TJN1;B2KFA2;B2KFA8	2	4	2	4	0.66162	0.612	2	0.811886	1.00245	4
IPI00123004	[Pyruvate dehydrogenase [lipoamide]] kinase isozyme 3, mitochondrial;Pyruvate dehydrogenase kinase isoform 3;Putative uncharacterized protein;Pdk3 protein;Pyruvate dehydrogenase kinase, isoenzyme 3;Pyruvate dehydrogenase kinase, isoenzyme 3, isoform CRA_b	Pdk3;mCG_5461;RP23-369L6.2-001	Q922H2;Q3V250;Q4FJR4	2	4	2	4	0.96287	0.71449	2	0.699888	0.820412	4
IPI00114819;IPI00881268	Methylosome protein 50;WD repeat-containing protein 77;Putative uncharacterized protein	Mep50;Wdr77	Q99J09;Q3V2T0	2	4	2	4	1.0973	1.0995	2	0.682967	0.818733	5
IPI00311405;IPI00420467	Herpes virus entry mediator C;Nectin-1;Poliovirus receptor-related protein 1;Poliovirus receptor-related 1	Hvec;Prr1;Pvrl1	Q9JKF6;Q6P9M9	2	4	2	4	2.0074	2.5669	2	0.672359	0.750976	13
IPI00322337	DNA primase 49 kDa subunit;DNA primase small subunit;DNA primase	Prim1	P20664;Q3UZF0;Q5FW94	2	4	2	4	0.42971	0.33361	2	0.589553	0.660895	4
IPI00347634;IPI00279858;IPI00120414	DnaJ homolog subfamily A member 3, mitochondrial;DnaJ protein Tid-1;Tumorous imaginal discs protein Tid56 homolog;DnaJ (Hsp40) homolog, subfamily A, member 3, isoform CRA_b;Putative uncharacterized protein	Dnaja3;Tid1;mCG_128717	Q99M87-1;Q99M87;Q99M87-2;Q3TJA9;Q99M87-3	2	4	2	4	1.0653	1.0656	2	0.58931	0.753239	3
IPI00222514;IPI00462763	28S ribosomal protein S27, mitochondrial;Mrps27 protein;MKIAA0264 protein	Mrps27;mKIAA0264	Q8BK72;Q80ZI4;Q6A096	2	4	2	4	0.90277	0.70064	2	0.577868	0.675584	6
IPI00275050;IPI00402997	28S ribosomal protein S29, mitochondrial;Death-associated protein 3	Dap3;Mrps29	Q9ER88-1;Q9ER88;Q9ER88-2	2	4	2	4	1.0021	0.91302	2	0.577201	0.731957	4
IPI00226930	Histone acetyltransferase type B catalytic subunit;Histone aminotransferase 1	Hat1;RP23-299A2.4-001	Q8BY71;A2ATU9	2	4	2	4	0.89204	0.68755	2	0.55537	0.664496	5
IPI00387318;IPI00880403	Cell cycle control protein 50A;Transmembrane protein 30A	Cdc50a;D9Wsu20e;Tmem30a	Q8VEK0	2	4	2	4	1.5749	1.6479	2	0.519265	0.563095	4
IPI00890277;IPI00122101;IPI00468633	Sodium- and chloride-dependent glycine transporter 1;Solute carrier family 6 member 9	Glyt1;Slc6a9	B1ASI9;P28571-1;P28571;P28571-2	2	4	2	4	2.1513	1.5388	3	0.474203	0.614666	15
IPI00229896;IPI00875958	Mdispa;Protein dispatched homolog 1	Disp;Disp1;Dispa;Icb;Icbins	Q3TDN0-1;Q3TDN0;Q3TDN0-2	2	4	2	4	0.84613	0.60612	4	0.444504	0.529717	6
IPI00404595	Leucine-rich repeat-containing protein 8C;Protein AD158;Putative uncharacterized protein;Lrrc8c protein	Ad158;Lrrc8c	Q8R502;Q3TNL3;Q8VE36	2	4	1	3	1.0024	0.97903	2	0.407548	0.557289	5
IPI00137706;IPI00831110;IPI00856759;IPI00886325;IPI00652719;IPI00857173	55 kDa erythrocyte membrane protein;Membrane protein, palmitoylated 1;Membrane protein, palmitoylated;Putative uncharacterized protein	Mpp1;mCG_7985;RP23-62O13.2-001;RP23-62O13.2-003;RP23-62O13.2-008;RP23-62O13.2-009;RP23-62O13.2-007	P70290;Q542P4;Q684Q6;A2AN84;B7ZCL8;B7ZCL9;Q3THA8;B7ZCM0	2	4	2	4	0.22498	0.21115	2	0.375516	0.537577	4
IPI00468924	Calcium-binding mitochondrial carrier protein SCaMC-1;Small calcium-binding mitochondrial carrier protein 1;Solute carrier family 25 member 24;Slc25a24 protein	Scamc1;Slc25a24	Q8BMD8;Q8R225	2	4	2	4	0.90578	0.64847	2	0.323614	0.366059	4
IPI00120904	Frizzled-10;Frizzled-2;Frizzled homolog 2 (Drosophila);Frizzled 2	Fzd10;Fzd2;mCG_21349;RP23-57F11.2-001	Q9JIP6;A2AG04;Q923Z9	3	4	2	3	3.737	3.7416	5	2.15983	2.61787	20
IPI00323660	53 kDa BRG1-associated factor A;Actin-like protein 6A;Actin-related protein Baf53a;BRG1-associated factor 53A;Putative uncharacterized protein;Actin-like 6A, isoform CRA_a;Actl6a protein	Actl6;Actl6a;Baf53a;mCG_124456	Q9Z2N8;Q3TF62;Q505L1	3	4	3	4	1.2788	0.99585	3	1.03946	1.22716	4
IPI00623214;IPI00229523	Pitpnb protein;Phosphatidylinositol transfer protein beta isoform	Pitpnb	Q8JZZ5;P53811	3	4	3	3	0.50871	0.39522	3	1.00462	1.31796	4
IPI00118832	Endoplasmic reticulum resident protein 29;Putative uncharacterized protein	Erp29	P57759;A8C1V9	3	4	3	4	1.0614	0.7878	3	0.982318	1.14513	4
IPI00469947;IPI00750502	Protein lunapark;Protein ulnaless;Limb and neural patterns;Limb and neural patterns, isoform CRA_c	Kiaa1715;Lnp;Uln;mCG_13964;RP23-313J15.1-004	Q7TQ95;A2ASL8	3	4	3	4	1.7911	1.688	3	0.964041	1.18623	4
IPI00323819	40S ribosomal protein S20;MCG3574;Putative uncharacterized protein;Ribosomal protein S20	Rps20;mCG_3574;RP23-24J10.1-001	P60867;Q5BLK2	3	4	3	4	1.96	1.0123	4	0.916674	0.978953	5
IPI00119057;IPI00666471	eIF-4F 25 kDa subunit;Eukaryotic translation initiation factor 4E;Putative uncharacterized protein	Eif4e	P63073;Q3TK95;Q8C470	3	4	3	4	1.4165	0.96826	5	0.865501	1.00728	4
IPI00224219;IPI00457668	Sec1 family domain-containing protein 1;Syntaxin-binding protein 1-like 2	Scfd1;Stxbp1l2	Q8BRF7-1;Q8BRF7;Q8BRF7-3	3	4	3	4	1.1271	0.8547	3	0.852224	1.06331	6
IPI00129512	Low molecular mass protein 3;Macropain beta chain;Multicatalytic endopeptidase complex beta chain;Proteasome chain 3;Proteasome subunit beta type-4	Lmp3;Psmb4	P99026	3	4	3	4	0.92562	0.59619	4	0.832016	0.912659	5
IPI00138790;IPI00761242;IPI00410959;IPI00321396;IPI00653061;IPI00649032	Casein kinase 1, delta, isoform CRA_b;Putative uncharacterized protein;Casein kinase I isoform delta;Casein kinase 1, delta;Casein kinase 1, delta, isoform CRA_a;Casein kinase 1, delta, isoform CRA_c;Casein kinase I isoform epsilon;Casein kinase 1, epsilon;Casein kinase 1, epsilon, isoform CRA_a;Casein kinase	Csnk1d;mCG_2127;RP23-378G22.2-001;RP23-378G22.2-002;Csnk1e;mCG_13148;RP23-120A4.1-001;RP23-120A4.1-002;RP23-378G22.2-006	Q3USK2;Q9DC28-1;Q9DC28;A2ABP1;Q9DC28-2;Q3UBT6;Q9JMK2;A8Y308;Q8CBH9;Q9QUI3;Q3TYE1;A2ABP0	3	4	3	4	1.2969	1.0075	3	0.778816	0.860511	4
IPI00830976;IPI00130959;IPI00115987	Nuclear autoantigenic sperm protein (Histone-binding);Nuclear autoantigenic sperm protein (Histone-binding), isoform CRA_c;Putative uncharacterized protein;Nuclear autoantigenic sperm protein	mCG_19661;Nasp;RP23-233B9.9-001;RP23-233B9.9-002	B1AU75;Q3TTH5;Q99MD9-1;Q99MD9;B1AU76	3	4	3	4	0.38714	0.30873	3	0.733676	0.914662	5
IPI00323609;IPI00831145;IPI00828763;IPI00831240;IPI00831328	3-phosphoinositide-dependent protein kinase 1;Putative uncharacterized protein;PDK1;Phosphoinositide-dependent protein kinase-1 beta	Pdk1;Pdpk1;Pdk1beta	Q9Z2A0;Q3UGN6;Q3UHZ0;Q810Z4;Q8K3L3;Q3TRL2;Q3UEW8	3	4	3	4	1.276	1.2401	2	0.721813	0.974849	5
IPI00331385;IPI00650012	Cytoplasmic CAR retention protein;DnaJ homolog subfamily C member 7;MDj11;Tetratricopeptide repeat protein 2;DnaJ (Hsp40) homolog, subfamily C, member 7;DnaJ (Hsp40) homolog, subfamily C, member 7, isoform CRA_b;Putative uncharacterized protein	Dnajc7;Ttc2;mCG_20508;RP23-390D17.1-001;RP23-390D17.1-010	Q9QYI3;A2A5E2;Q3UL32;Q6VVW6;A2A5E3	3	4	3	4	0.67135	0.63542	3	0.669389	0.900576	5
IPI00857575;IPI00115862	Eukaryotic translation initiation factor 6;B4 integrin interactor;CAB;p27(BBP);Putative uncharacterized protein;MCG21067, isoform CRA_a;B4 integrin interactor homolog	Eif6;RP23-388H13.5-005;Itgb4bp;mCG_21067;RP23-388H13.5-001	A6PWZ2;O55135;Q3U740;Q3U818;Q3UA13;Q3UBJ6;Q545K4;Q9R071	3	4	3	4	1.0983	0.68472	4	0.559785	0.653211	5
IPI00118196	28S ribosomal protein S5, mitochondrial;Mitochondrial ribosomal protein S5;Mitochondrial ribosomal protein S5, isoform CRA_b;Putative uncharacterized protein	Mrps5;mCG_3033;RP23-105O13.7-001	Q99N87;A2AHS8;Q3U2U4	3	4	3	4	0.90946	0.912	3	0.537317	0.632231	4
IPI00453815;IPI00828226;IPI00848390;IPI00881541	Protein TBRG4;Transforming growth factor beta regulator 4	Kiaa0948;Tbrg4	Q91YM4-1;Q91YM4;Q91YM4-2	3	4	3	4	0.81312	0.77188	3	0.518834	0.631592	4
IPI00133126	ZW10 interactor;ZW10-interacting protein 1	D10Ertd749e;Zwint	Q9CQU5	3	4	3	4	0.53227	0.40311	3	0.506406	0.643583	5
IPI00463344;IPI00757611;IPI00648539;IPI00648819;IPI00648387;IPI00648157	DnaJ homolog subfamily C member 8;DnaJ (Hsp40) homolog, subfamily C, member 8	Dnajc8;RP23-63D8.7-001;RP23-63D8.7-009;RP23-63D8.7-008;RP23-63D8.7-006;RP23-63D8.7-003	Q6NZB0;A2ALF2;A2ALF1;A2ALF3;A2ALF0;A2ALE9	3	4	3	4	0.75206	0.58622	3	0.446389	0.588478	5
IPI00109214;IPI00403908	LAG1 longevity assurance homolog 5;Translocating chain-associating membrane protein homolog 4;Putative uncharacterized protein	Lass5;Trh4	Q9D6K9-1;Q9D6K9;Q3UK15;Q9D6K9-2	3	4	3	4	0.99246	0.86795	3	0.445077	0.528039	16
IPI00119203;IPI00649885	MVLCAD;Very long-chain specific acyl-CoA dehydrogenase, mitochondrial;Acyl-Coenzyme A dehydrogenase, very long chain;Acyl-Coenzyme A dehydrogenase, very long chain, isoform CRA_c;Putative uncharacterized protein	Acadvl;Vlcad;mCG_22500;RP23-172M21.11-001;RP23-172M21.11-002	P50544;B1AR27;B1AR28;Q3UJR6	3	4	3	4	0.22744	0.18163	3	0.357654	0.47061	4
IPI00111218	AHD-M1;Aldehyde dehydrogenase, mitochondrial;ALDH class 2;ALDH-E2;ALDHI;Putative uncharacterized protein;Aldehyde dehydrogenase 2, mitochondrial, isoform CRA_b	Ahd1;Ahd-1;Aldh2;mCG_16016	P47738;Q3TVM2;Q3U6I3;Q3U9J7;Q3UJW1;Q544B1	4	4	4	4	0.69305	0.58015	4	1.65992	1.96178	3
IPI00869393;IPI00312058	Catalase	Cat;mCG_9645;RP23-266F3.2-001;Cas1;Cas-1	Q3TVZ1;Q3TXQ6;Q3UF58;Q3UZE7;Q8C6E3;Q91XI2;P24270;Q542K4	4	4	4	4	0.74586	0.6898	4	1.23038	1.61207	3
IPI00458765	GAP-associated tyrosine phosphoprotein p62;KH domain-containing, RNA-binding, signal transduction-associated protein 1;p21 Ras GTPase-activating protein-associated p62;p68;Src-associated in mitosis 68 kDa protein	Khdrbs1	Q60749	4	4	4	4	1.8756	1.9317	4	1.15213	1.57943	4
IPI00114948;IPI00664731	Putative uncharacterized protein;Fragilis R;Ifitm2 protein;Interferon induced transmembrane protein 2;MCG22584	Ifitm2;mCG_22584	Q3TIG4;Q99J93	4	4	3	3	2.6074	1.3413	6	1.14968	1.37766	10
IPI00113362	Crk-like protein;V-crk sarcoma virus CT10 oncogene homolog (Avian)-like;Crkl protein	Crkl;Crkol;mCG_131167	P47941;A2RS58;Q8R5B8	4	4	4	4	0.62146	0.53794	5	1.13954	1.43804	4
IPI00131445;IPI00749677;IPI00314883;IPI00272878;IPI00890133;IPI00331291;IPI00331293;IPI00845595;IPI00465648;IPI00753037	Dynamin UDNM;Dynamin-2;Putative uncharacterized protein;Dnm2 protein;Dynamin-1	Dnm2;Dyn2;Dnm;Dnm1;Kiaa4093	P39054-1;P39054;Q3T9X3;Q3TBU6;Q3TCR7;Q91Z39;Q9CUM4;P39054-2;P39053-1;P39053;P39053-6;P39053-4;P39053-2;P39053-3;P39053-5	4	4	4	4	0.63414	0.54597	4	1.10364	1.36256	4
IPI00466711;IPI00828615;IPI00310109;IPI00222967;IPI00134549;IPI00222968	Lysosomal membrane glycoprotein 2;Lysosomal membrane glycoprotein 2, isoform CRA_a;Putative uncharacterized protein;Lysosomal membrane glycoprotein 2, isoform CRA_d;Lysosomal membrane glycoprotein 2, isoform CRA_b;Lysosomal-associated membrane protein 2;CD107 antigen-like family member B;Lysosomal membrane glycoprotein type B;Lysosome-associated membrane glycoprotein 2	Lamp2;mCG_1450;RP23-193O17.2-003;RP23-193O17.2-001;RP23-193O17.2-002;Lamp-2	Q8C5K0;A2A430;Q3TWE1;Q3TXG5;Q3UIW3;Q8BSG8;Q8C876;Q9CZU7;P17047-2;P17047;P17047-1;P17047-3	4	4	4	4	2.2332	2.0574	10	1.03921	1.33355	12
IPI00322312	GDI-1;Rho GDP-dissociation inhibitor 1;Rho-GDI alpha	Arhgdia;C87222;Gdi1	Q99PT1	4	4	4	4	0.67675	0.48066	4	0.987752	1.1307	4
IPI00139780;IPI00849782	60S ribosomal protein L23;Ribosomal protein L23;Ribosomal protein L23, isoform CRA_b	Rpl23;mCG_21892;RP23-386E10.5-001	P62830;A2A6F9	4	4	4	4	1.9072	1.0324	7	0.944733	0.97352	4
IPI00119024	Addicsin;ADP-ribosylation factor-like protein 6-interacting protein 5;Glutamate transporter EAAC1-interacting protein;GTRAP3-18;PRA1 family protein 3;Prenylated Rab acceptor protein 2;Protein JWa	Aip5;Arl6ip5;Jwa;Pra2;Praf3	Q8R5J9	4	4	4	4	1.8087	0.96586	4	0.924385	1.15872	19
IPI00466153;IPI00621625;IPI00460103;IPI00461652	60S ribosomal protein L34	Rpl34	Q9D1R9	4	4	2	2	1.846	0.94969	5	0.912742	0.879972	4
IPI00153101;IPI00919191;IPI00918273;IPI00918152;IPI00919199	Mitsugumin-23;Transmembrane protein 109	Tmem109	Q3UBX0	4	4	4	4	2.1499	1.2449	6	0.90082	1.05464	7
IPI00467796;IPI00480341;IPI00116793	COP9 signalosome complex subunit 1;G protein pathway suppressor 1;JAB1-containing signalosome subunit 1;MCG2137, isoform CRA_a	Cops1;Csn1;Gps1;mCG_2137;RP23-99M13.4-001	Q99LD4-1;Q99LD4;Q99LD4-2;B1ATU4;Q3MIA8	4	4	4	4	0.61662	0.59002	4	0.890551	1.26995	4
IPI00265386;IPI00761513	FAS-associated factor 2;UBX domain-containing protein 8	Faf2;Kiaa0887;Ubxd8	Q3TDN2-1;Q3TDN2;Q3TDN2-2	4	4	4	4	1.7364	1.2922	5	0.874967	0.987557	5
IPI00153103;IPI00858183	Aminoacyl tRNA synthase complex-interacting multifunctional protein 2;Multisynthase complex auxiliary component p38;Protein JTV-1;JTV1 gene	Aimp2;Jtv1	Q8R010;Q8R3V2	4	4	4	4	0.67889	0.49761	4	0.866852	1.068	7
IPI00127942	Actin-depolymerizing factor;Destrin;Sid 23;Destrin, isoform CRA_a;Dstn protein	Dsn;Dstn;Sid23;mCG_11495;RP23-77A2.1-001	Q9R0P5;Q4FK36	4	4	4	4	0.88914	0.46659	3	0.855213	0.913993	3
IPI00402968	EH domain-containing protein 2;Ehd2 protein	Ehd2	Q8BH64;Q8R2X0	4	4	4	4	0.28916	0.29075	4	0.829256	1.10212	4
IPI00420745;IPI00890001	Proteasome subunit alpha type;Putative uncharacterized protein;Macropain subunit C3;Multicatalytic endopeptidase complex subunit C3;Proteasome component C3;Proteasome subunit alpha type-2	Psma2;mCG_4331;Lmpc3	Q3UWT6;Q6ZWV8;Q8BKE0;Q9CZ58;P49722	4	4	4	4	0.88741	0.66812	4	0.784252	0.916758	8
IPI00117375;IPI00648280;IPI00649904;IPI00647998	Scaffold protein Pbp1;Syndecan-binding protein 1;Syntenin-1;Syntenin;Putative uncharacterized protein;MCG4375, isoform CRA_b;Syndecan binding protein	Sdcbp;mCG_4375;RP23-89L15.4-002;RP23-89L15.4-005;RP23-89L15.4-003	O08992;O88601;Q3TET7;Q3TWV1;Q3TXC7;Q3U6J5;Q3U6Q3;Q3U724;Q3U902;Q3UB97;Q3UBE4;Q3TMX0;Q3UC68;A2AKJ6;A2AKJ9	4	4	4	4	1.1347	0.80795	3	0.775074	0.986388	7
IPI00266426	CD151 antigen;GP27;Membrane glycoprotein SFA-1;Platelet-endothelial tetraspan antigen 3;Cd151 protein	Cd151;Peta3	O35566;Q921J7	4	4	4	4	1.5348	1.1333	14	0.748615	0.970026	61
IPI00321978;IPI00858118	HpaII tiny fragments locus 9a protein;Ran-binding protein 1;Ran-specific GTPase-activating protein;Htf9-a/RanBP1 protein;Putative uncharacterized protein	Htf9a;Htf9-a;Ranbp1;Htf9-a/RanBP1	P34022;O08846;Q3U6M5	4	4	4	4	0.72254	0.47951	4	0.735889	0.889838	5
IPI00153421	Cytoplasmic dynein 1 light intermediate chain 1;Dynein light chain A;Dynein light intermediate chain 1, cytosolic;Dync1li1 protein;Putative uncharacterized protein;Dynein cytoplasmic 1 light intermediate chain 1	Dncli1;Dnclic1;Dync1li1;mCG_7128	Q8R1Q8;A2VDF8;Q3TVT4;Q3TWG5	4	4	4	4	0.49115	0.4632	4	0.735835	0.97924	4
IPI00132799;IPI00775783	Complement component 1, q subcomponent binding protein;Complement component 1, q subcomponent binding protein, isoform CRA_b;p32-RACK;Complement component 1 Q subcomponent-binding protein, mitochondrial;GC1q-R protein;Glycoprotein gC1qBP	C1qbp;DN-393H17.2-001;mCG_21176;RP23-83I13.1-001;Gc1qbp	Q8R5L1;O35658	4	4	4	4	1.2874	0.89248	4	0.708215	0.789952	6
IPI00121431;IPI00808497	Lymphocyte-specific helicase;Proliferation-associated SNF2-like protein	Hells;Lsh;Pasg	Q60848-1;Q60848;Q60848-2	4	4	4	4	0.78246	0.75327	4	0.702741	0.941265	5
IPI00137730;IPI00858116;IPI00340165	HCNPpp;Hippocampal cholinergic neurostimulating peptide;Phosphatidylethanolamine-binding protein 1;Putative uncharacterized protein;MCG7941, isoform CRA_f;Phosphatidylethanolamine binding protein 1	Pbp;Pebp;Pebp1;Pbp1;mCG_7941	P70296;Q3TGC5;Q5EBQ2	4	4	4	4	1.0716	0.72296	6	0.682687	0.760283	5
IPI00755329;IPI00110852;IPI00672270	Signal sequence receptor subunit alpha;Translocon-associated protein subunit alpha;Putative uncharacterized protein;Translocon-associated protein alpha, muscle specific isoform	Ssr1;Trap-alpha	Q9CY50;A8C1W9;Q3TV94;Q52PE3	4	4	4	4	1.6917	1.0994	8	0.682221	0.881135	8
IPI00828225;IPI00230422	B-cell receptor-associated protein 31;B-cell receptor-associated protein 31, isoform CRA_c;Putative uncharacterized protein;p28	Bcap31;mCG_8084;RP23-329M9.5-001;Bap31	A2ALM8;Q3U9U5;Q61335	4	4	4	4	1.6068	1.1464	5	0.657117	0.766342	5
IPI00111885;IPI00653598	Complex III subunit 1;Core protein I;Cytochrome b-c1 complex subunit 1, mitochondrial;Ubiquinol-cytochrome-c reductase complex core protein 1;Putative uncharacterized protein;Ubiquinol-cytochrome c reductase core protein 1;Uqcrc1 protein	Uqcrc1;mCG_16482	Q9CZ13;Q3THM1;Q3TIC8;Q3TV75;Q8K2S8;Q8VEJ2	4	4	4	3	1.6225	1.1635	4	0.425514	0.494511	6
IPI00625954	5-nucleotidase domain containing 2;Putative uncharacterized protein	Nt5dc2	Q91X76;Q9CY30	5	4	5	4	1.8856	1.7197	5	2.16854	2.88409	4
IPI00123007;IPI00677102;IPI00466822;IPI00461413;IPI00469629	60S ribosomal protein L31;Rpl31 protein;MCG126194, isoform CRA_a;Putative uncharacterized protein;Ribosomal protein L31	Rpl31;mCG_126194	P62900;Q58DZ1;Q5M9K9;Q9CY93	5	4	5	4	1.935	1.0041	5	0.940026	0.859033	5
IPI00881287;IPI00130833	38 kDa FK506-binding protein;FK506-binding protein 8;FKBPR38;Peptidyl-prolyl cis-trans isomerase FKBP8;Rotamase;FK-506-binding protein 38	Fkbp38;Fkbp8;Sam11;fkbp38	O35465-2;O35465;O35465-1;C9K0Z7	5	4	5	4	1.8019	1.555	7	0.912825	1.17082	7
IPI00136253	DnaJ homolog subfamily B member 1;Heat shock 40 kDa protein 1;Putative uncharacterized protein;DnaJ (Hsp40) homolog, subfamily B, member 1	Dnajb1;Hsp40;Hspf1;mCG_11044	Q9QYJ3;Q3TIT6;Q3TU79;Q3TYL7	5	4	5	4	1.019	0.98545	4	0.911826	1.16727	3
IPI00117896	APC-binding protein EB1;End-binding protein 1;Microtubule-associated protein RP/EB family member 1;Microtubule-associated protein, RP/EB family, member 1;Putative uncharacterized protein	Mapre1;mCG_10464;RP23-244H7.2-001	Q61166;Q3U4H0	5	4	5	4	0.42789	0.3362	6	0.876117	1.03127	4
IPI00515708;IPI00623994;IPI00885300	MPTP;Tyrosine-protein phosphatase non-receptor type 2	Ptpn2;Ptpt	Q06180-1;Q06180;Q06180-2	5	4	5	4	1.6184	1.3597	6	0.866026	0.997904	4
IPI00111831;IPI00121297	Alpha-NAC, muscle-specific form;Nascent polypeptide-associated complex subunit alpha, muscle-specific form;Alpha-NAC;Alpha-NAC/1.9.2;Nascent polypeptide-associated complex subunit alpha;Putative uncharacterized protein	Gm1878;Naca	P70670;Q60817;Q3UK68	5	4	5	4	1.2605	1.056	14	0.859402	1.09026	11
IPI00120322;IPI00762610	eIF-3 p25;Eukaryotic translation initiation factor 3 subunit 12;Eukaryotic translation initiation factor 3 subunit K	Eif3k;Eif3s12	Q9DBZ5-1;Q9DBZ5;Q9DBZ5-2	5	4	5	4	1.9617	1.2182	5	0.849041	0.970497	4
IPI00315463	GP106;Polyposis locus protein 1 homolog;Protein TB2 homolog;Receptor expression-enhancing protein 5;Receptor expression enhancing protein 5;Receptor accessory protein 5;Putative uncharacterized protein	Dp1;Reep5	Q60870;Q5QGU0;Q921E4;Q9CQG4	5	4	5	4	1.6231	1.0538	5	0.833264	0.818465	4
IPI00224053;IPI00875385	Barren homolog protein 1;Chromosome-associated protein H;Condensin complex subunit 2;Non-SMC condensin I complex subunit H;XCAP-H homolog;MKIAA0074 protein	Brrn;Brrn1;Caph;Ncaph;mCG_3036;RP23-26A12.3-001;mKIAA0074	Q8C156;A2ASB6;Q6ZQJ9	5	4	5	4	0.70915	0.62709	5	0.711389	0.922339	4
IPI00275992;IPI00830364;IPI00830249;IPI00831347	High temperature requirement protein A2;Omi stress-regulated endoprotease;Serine protease 25;Serine protease HTRA2, mitochondrial;Serine proteinase OMI;Putative uncharacterized protein;HtrA serine peptidase 2	Htra2;Omi;Prss25	Q9JIY5;Q3TXN0;Q3UJR3;Q80V84	5	4	5	4	0.54972	0.38744	5	0.532623	0.637714	5
IPI00316159;IPI00121362	Junctional adhesion molecule 1;Junctional adhesion molecule A;F11r protein;Putative uncharacterized protein	F11r;Jam1;Jcam;Jcam1	O88792;Q8VC39	5	4	5	4	0.5359	0.4085	14	0.218026	0.264012	20
IPI00319231;IPI00831483;IPI00755989;IPI00850964;IPI00653962;IPI00659112;IPI00673173	40S ribosomal protein S15;RIG protein;Putative uncharacterized protein	Rig;Rps15	P62843;Q3UK70;Q3UXS6	6	4	6	4	1.9359	1.0745	7	1.07398	1.0605	4
IPI00130304	BAG family molecular chaperone regulator 2;Bcl-2-associated athanogene 2	Bag2	Q91YN9	6	4	6	4	1.4575	1.0494	6	1.02364	1.16581	6
IPI00116284;IPI00387376;IPI00830819;IPI00918275;IPI00856488;IPI00830797	CW17;Mammalian branch point-binding protein;Splicing factor 1;Transcription factor ZFM1;Zinc finger gene in MEN1 locus;Zinc finger protein 162;Putative uncharacterized protein	Sf1;Zfm1;Zfp162	Q64213-1;Q64213;Q64213-3;Q64213-2;Q3UI45;Q3UK67;Q3TZI3	6	4	6	4	0.55805	0.45514	7	1.00414	1.04163	5
IPI00224075;IPI00857663	Copine I;Copine-1;MCG5227, isoform CRA_b;Putative uncharacterized protein;MKIAA0765 splice variant 1	Cpne1;mCG_5227;RP23-220D12.6-001;mKIAA0765;RP23-220D12.6-008	Q8C166;A3KGK6;Q3U893;Q571A1;B7ZCP4	6	4	5	4	1.93	1.8116	7	0.989805	1.30734	7
IPI00131845	Macropain iota chain;Multicatalytic endopeptidase complex iota chain;Proteasome iota chain;Proteasome subunit alpha type-6	Psma6	Q9QUM9	6	4	6	4	0.87471	0.55966	6	0.870701	1.00254	5
IPI00329913;IPI00757109;IPI00480558	L-isoaspartyl protein carboxyl methyltransferase;Protein L-isoaspartyl/D-aspartyl methyltransferase;Protein-beta-aspartate methyltransferase;Protein-L-isoaspartate(D-aspartate) O-methyltransferase;Protein-L-isoaspartate O-methyltransferase	Pcmt1;mCG_117765	P23506-1;P23506;Q545L9;Q8BPI6;P23506-2	6	4	6	4	1.148	0.79125	5	0.850485	0.890472	4
IPI00556823	5-AMP-activated protein kinase catalytic subunit alpha-1;Prkaa1 protein;Putative uncharacterized protein	Prkaa1	Q5EG47;Q3TUQ7;Q8BUX6	6	4	6	4	0.37272	0.34707	6	0.573526	0.756659	4
IPI00223713	H1 VAR.1;H1c;Histone H1.2;Putative uncharacterized protein;Histone 1, H1c;Histone cluster 1, H1c;MCG17001	H1f2;Hist1h1c;mCG_17001;RP23-480B19.5-001	P15864;Q3UXH2;Q5SZA3	7	4	2	0	0.41888	0.29711	21	15.3438	15.5819	9
IPI00129928;IPI00759940	EF-3;Fumarate hydratase, mitochondrial;Fumarate hydratase 1;Putative uncharacterized protein	Fh;Fh1;mCG_4564	P97807-1;P97807;P97807-2;Q3UIA9	7	4	7	4	0.42319	0.32176	7	1.18704	1.33854	4
IPI00420261;IPI00665601;IPI00458851;IPI00875792;IPI00753905;IPI00761360;IPI00853656	High mobility group protein 1;High mobility group protein B1;Putative uncharacterized protein;High mobility group box 1;Hmgb1 protein	Hmg1;Hmg-1;Hmgb1	P63158;Q3UBK2;Q3UJK0;Q497Z6;Q58EV5;Q6P202;Q8BNM0;Q8BQ02;Q8C7C4	7	4	7	4	0.25023	0.21052	10	1.04541	0.971157	5
IPI00113738;IPI00355382	T1-TrpRS;T2-TrpRS;Tryptophan--tRNA ligase;Tryptophanyl-tRNA synthetase, cytoplasmic;Putative uncharacterized protein;Wars protein	Wars;Wrs	P32921-1;P32921;Q3UDG2;Q4FJZ4;P32921-2;Q3U6U7	7	4	7	4	0.32871	0.26625	7	0.787402	0.946611	3
IPI00849786;IPI00120886;IPI00647981	CCAAT-binding transcription factor I subunit A;DNA-binding protein B;Enhancer factor I subunit A;Nuclease-sensitive element-binding protein 1;Y-box transcription factor;Y-box-binding protein 1;Putative uncharacterized protein;Y box protein 1;MYB-1a;MYB-1b;Y box transcription factor	Msy1;Msy-1;Nsep1;Yb1;Ybx1;RP24-363D14.2-001;RP24-363D14.2-004	P62960;Q3UBT1;Q60950;Q60951;Q71V06;Q810K5;Q8BRJ5;A2BGG7	7	4	7	4	1.4951	1.2999	14	0.781494	0.802439	8
IPI00116331;IPI00399631	Alpha-SGT;Small glutamine-rich tetratricopeptide repeat-containing protein alpha;Putative uncharacterized protein;Small glutamine-rich tetratricopeptide repeat (TPR)-containing, alpha, isoform CRA_b	Sgt;Sgta;mCG_12152	Q8BJU0-1;Q8BJU0;Q8BJU0-2;Q3TN35	7	4	7	4	0.54962	0.40052	7	0.766049	0.959141	4
IPI00115117;IPI00649391;IPI00648577	Stomatin-like protein 2;MCG1040650;Stomatin (Epb7.2)-like 2	Slp2;Stoml2;mCG_1040650;RP23-124L1.8-001;RP23-124L1.8-009;RP23-124L1.8-005	Q99JB2;A2AG40;A2AG39;A2AG38	7	4	7	4	0.87405	0.84833	7	0.36152	0.461318	4
IPI00123878;IPI00553461	ATP-dependent RNA helicase DDX39;DEAD box protein 39;Putative uncharacterized protein	Ddx39	Q8VDW0-1;Q8VDW0;Q3T9L0;Q3TIE4;Q3TPL7;Q3U837;Q3UAF1;Q3UVN0;Q8VDW0-2	8	4	2	1	1.1864	0.95328	9	1.33658	1.55345	4
IPI00224682;IPI00844769	Elongator complex protein 3	Elp3	Q9CZX0-2;Q9CZX0;Q9CZX0-1	8	4	8	4	1.4995	1.4259	8	1.25616	1.53525	4
IPI00761421;IPI00626233;IPI00453768;IPI00849652;IPI00468667;IPI00755857;IPI00853832;IPI00849377;IPI00848671;IPI00850068;IPI00848802;IPI00849522	60S ribosomal protein L17;Rpl17 protein;MCG123291, isoform CRA_d;MCG50776;Putative uncharacterized protein;Ribosomal protein L17	Rpl17;mCG_123291;mCG_50776	Q9CPR4;Q505B1;Q6PHZ1;Q80V08;Q6ZWZ7	8	4	3	1	1.9366	1.1728	11	0.93791	1.0236	5
IPI00556723;IPI00172221;IPI00874710;IPI00556781;IPI00556857	Dynamin family member proline-rich carboxyl-terminal domain less;Dynamin-1-like protein;Dynamin-related protein 1;Putative uncharacterized protein	Dnm1l;Drp1	Q8K1M6-1;Q8K1M6;Q3U4P3;Q8K1M6-2;Q8K1M6-3;Q8K1M6-4	8	4	8	4	0.28355	0.21997	8	0.876962	1.04304	4
IPI00352475	28 kDa heat- and acid-stable phosphoprotein;PDGFA-associated protein 1;PDGF-associated protein;MCG17262;PDGFA associated protein 1;Pdap1 protein	Pdap1;mCG_17262	Q3UHX2;B2RTB0;Q1WWJ8	8	4	8	4	1.3508	1.0343	17	0.813935	0.921319	9
IPI00120083	Protein LUMA;Transmembrane protein 43	Tmem43	Q9DBS1	8	4	8	4	1.5913	1.4849	8	0.722961	0.923617	4
IPI00341282	ATP synthase subunit b, mitochondrial;Putative uncharacterized protein;ATP synthase, H+ transporting, mitochondrial F0 complex, subunit b, isoform 1;ATP synthase, H+ transporting, mitochondrial F0 complex, subunit b, isoform 1, isoform CRA_a;ATP synthase b chain homolog	Atp5f1;mCG_10745	Q9CQQ7;Q3TJD4;Q3UF04;Q5I0W0;Q64218	8	4	8	4	0.75202	0.5198	13	0.381388	0.445831	7
IPI00135869;IPI00323897;IPI00651918	Ras-related protein Rab-11B;MCG22989, isoform CRA_b;Putative uncharacterized protein;Rab11B;RAB11B protein;RAB11B, member RAS oncogene family;Ras-related protein Rab-11A;Rab 11;Rab11A;RAB11a, member RAS oncogene family	Rab11b;mCG_22989;Rab11B;RAB11B;Rab11;Rab11a;mCG_12782;Rab11A	P46638;Q78ZJ8;P62492;P97345;Q0PD45;Q3UZ37;Q9QWU0	10	4	10	4	1.414	0.98202	11	1.17657	1.36562	4
IPI00223217;IPI00919200;IPI00462204;IPI00654400;IPI00662196	60S ribosomal protein L13a;Transplantation antigen P198;Tum-P198 antigen;MCG23455, isoform CRA_e;Putative uncharacterized protein;Ribosomal protein L13A;Rpl13a protein	P198;Rpl13a;Tstap198-7;mCG_23455	P19253;Q5M9M0;Q3TDS9	10	4	10	4	1.8546	1.2374	21	0.941797	1.05367	9
IPI00222307;IPI00410800	93 kDa nucleoporin;CBP-interacting protein 4;Nuclear pore complex protein Nup93;Nucleoporin Nup93;Putative uncharacterized protein	Cip4;Kiaa0095;Nup93	Q8BJ71-1;Q8BJ71;Q3TFC8;Q8BJ71-2	10	4	10	4	0.62278	0.63933	9	0.928764	1.18497	4
IPI00129430;IPI00849080	DNA-binding p52/p100 complex, 100 kDa subunit;Polypyrimidine tract-binding protein-associated-splicing factor;Splicing factor, proline- and glutamine-rich;Putative uncharacterized protein;Sfpq protein;PTB-associated splicing factor	Sfpq	Q8VIJ6;Q3TZL2;Q7TMH7;Q810V5;Q9Z1Q0	11	4	11	4	1.8078	1.7542	16	1.00194	1.23868	4
IPI00162781	IP3R-binding protein released with inositol 1,4,5-trisphosphate;Putative adenosylhomocysteinase 2;S-adenosylhomocysteine hydrolase-like protein 1;S-adenosyl-L-homocysteine hydrolase 2	Ahcyl1;Irbit	Q80SW1	11	4	11	4	0.44347	0.4501	15	0.701705	0.937031	4
IPI00896700;IPI00130920	Mtap1b protein;Microtubule-associated protein 1B;Putative uncharacterized protein;MAP1 light chain LC1;MAP1(X);MAP1.2	Mtap1b;Map1b;Mtap5	A0PJ96;B2RQQ5;Q3TYV8;Q3TZM8;Q3UF78;Q3UPV4;Q8CAI9;Q8CFR9;P14873	12	4	12	4	0.90446	0.76806	12	0.924556	1.21368	4
IPI00124479;IPI00127135;IPI00867847;IPI00881982	Kinesin-2;Kinesin-like protein KIF2A	Kif2;Kif2a;Kns2	P28740-1;P28740;P28740-3;P28740-2	12	4	11	4	0.9319	0.89883	12	0.457436	0.581193	4
IPI00467104	Protein flightless-1 homolog;Putative uncharacterized protein	Fli1;Flii;Fliih	Q9JJ28;Q3TUY1	13	4	13	4	0.50467	0.40344	13	0.773754	0.974184	4
IPI00322869	ATP-binding cassette sub-family E member 1;Ribonuclease 4 inhibitor;RNase L inhibitor;Putative uncharacterized protein;ATP-binding cassette, sub-family E (OABP), member 1;Abce1 protein	Abce1;Rli;mCG_7994	P61222;Q3TIU8;Q3TJM9;Q3UHY8;Q6NXX7;Q8C2N8	15	4	15	4	1.0491	1.0195	15	0.803988	1.1338	4
IPI00410936	ATP-dependent RNA helicase Dhx29;DEAH box protein 29;Putative uncharacterized protein	Dhx29	Q6PGC1;Q8BN72	15	4	15	4	1.3383	1.0131	15	0.695024	0.861252	4
IPI00648408;IPI00408822;IPI00856292	Nardilysin, N-arginine dibasic convertase, NRD convertase 1;Nardilysin;N-arginine dibasic convertase;Nrd1 protein;NRD convertase	Nrd1;RP23-188A12.1-002;mCG_2413;RP23-188A12.1-001;RP23-188A12.1-008	A2A9Q2;Q8BHG1;A2A9Q1;Q8CIJ0;Q8R320;A6PWC3;Q8R1H1;Q9Z153	15	4	15	4	0.83786	0.6426	14	0.631832	0.749794	4
IPI00121120	Collagen alpha-2(V) chain;Putative uncharacterized protein	Col5a2	Q3U962;Q8BNA3	17	4	16	4	3.6959	2.5467	19	4.44563	5.58909	4
IPI00316740	Damage-specific DNA-binding protein 1;DDB p127 subunit;DNA damage-binding protein 1;UV-damaged DNA-binding factor;Damaged-DNA recognition protein 1	Ddb1	Q3U1J4;Q91YC8	30	4	30	4	1.1638	0.85675	34	0.812414	1.0782	4
IPI00877205;IPI00230204;IPI00849728;IPI00856409	Putative uncharacterized protein;Aspartate aminotransferase, cytoplasmic;Glutamate oxaloacetate transaminase 1;Transaminase A	Got1	Q3UJH8;P05201	2	5	2	5	0.90738	0.8629	2	2.42718	3.11867	5
IPI00132653;IPI00858156;IPI00856651	3-oxoacid-CoA transferase 1;Somatic-type succinyl-CoA:3-oxoacid CoA-transferase;Succinyl-CoA:3-ketoacid-coenzyme A transferase 1, mitochondrial;Putative uncharacterized protein;Succinyl-CoA:3-ketoacid CoA transferase	Oxct;Oxct1;Scot;Oxct2a	Q9D0K2;Q3U9P7;Q3UK61;A1E285;Q3UJQ9;Q9CRF4	2	5	2	5	0.29783	0.32392	2	1.5011	2.08156	5
IPI00624501	Arsenical pump-driving ATPase;Arsenite-stimulated ATPase;ATPase Asna1;Putative uncharacterized protein;Asna1 protein	Arsa;Asna1	O54984;Q8C1Q1;Q8VEI6	2	5	2	5	0.96664	0.96624	2	1.00326	1.2732	5
IPI00309768	C-terminal LIM domain protein 1;Elfin;LIM domain protein CLP-36;PDZ and LIM domain protein 1;Putative uncharacterized protein	Clim1;Pdlim1	O70400;Q3TZ17	2	5	2	5	0.69918	0.46325	2	0.855359	1.10719	5
IPI00153266;IPI00653905	Probable saccharopine dehydrogenase;Putative uncharacterized protein	Sccpdh	Q8R127;Q3ULN6	2	5	2	5	1.5325	1.2922	2	0.818934	0.957304	7
IPI00136382	Ryudocan core protein;Syndecan-4;Syndecan	Sdc4;mCG_5428	O35988;Q3U5S6;Q3UKZ1	2	5	2	5	1.1634	1.0134	7	0.699496	0.86103	32
IPI00331155;IPI00850469;IPI00849875;IPI00268627;IPI00120334	110 kDa cell membrane glycoprotein;Adhesion-regulating molecule 1;Proteasomal ubiquitin receptor ADRM1;Rpn13 homolog;Adrm1 protein	Adrm1;Gp110	Q9JKV1;Q8VCI8	2	5	2	5	1.133	0.77233	2	0.661026	0.738934	6
IPI00831133;IPI00221819;IPI00124879;IPI00895999	eIF-2B GDP-GTP exchange factor subunit delta;Translation initiation factor eIF-2B subunit delta;Eukaryotic translation initiation factor 2B, subunit 4 delta;Putative uncharacterized protein	Eif2b;Eif2b4;Eif2bd;Jgr1a;mCG_141150	Q61749-2;Q61749;Q61749-1;Q3TYW7	2	5	2	5	1.0773	1.0309	2	0.655781	0.881679	6
IPI00117231;IPI00828951	MmTBx8;T-box transcription factor TBX14;T-box transcription factor TBX15;Putative uncharacterized protein;T-box 15;T-box transcription factor Tbx15	Tbx14;Tbx15;Tbx8;RP23-49O14.1-001	O70306;Q5GBG1	3	5	3	5	3.0005	2.262	3	1.90629	2.40825	10
IPI00875663;IPI00317858;IPI00606175;IPI00606790	Motile sperm domain-containing protein 2;Motile sperm domain containing 2;Putative uncharacterized protein	Mospd2;RP23-132J17.1-003;RP23-132J17.1-001;RP23-132J17.1-002	Q9CWP6-4;Q9CWP6;B1AU74;Q9CWP6-1;Q9CWP6-3;B1AU72;Q9CWP6-2;B1AU73;Q3U0U1	3	5	3	5	2.4305	2.4327	3	1.23288	1.54866	6
IPI00313296	Ribonuclease inhibitor;Ribonuclease/angiogenin inhibitor 1;Putative uncharacterized protein	Rnh;Rnh1	Q91VI7;Q3UM23	3	5	3	5	1.4936	1.4212	3	0.891583	1.03586	6
IPI00465946	Protein FAM98B;Putative uncharacterized protein	Fam98b	Q80VD1;Q8CAB7	3	5	3	5	1.0683	0.80085	3	0.887863	1.00643	5
IPI00928498;IPI00331598	DnaJ (Hsp40) homolog, subfamily B, member 12;DnaJ (Hsp40) homolog, subfamily B, member 12, isoform CRA_b;Putative uncharacterized protein;DnaJ homolog subfamily B member 12;mDj10;DnaJ (Hsp40) homolog, subfamily B, member 12, isoform CRA_d	Dnajb12;mCG_11302	Q8K037;Q9QYI4;Q8C4C9	3	5	3	5	1.2674	0.96601	2	0.830289	0.941974	4
IPI00308609;IPI00321634	Lectin, mannose-binding 2;Putative uncharacterized protein;Lectin mannose-binding 2;Vesicular integral-membrane protein VIP36	Lman2;mCG_3198	Q8BJL4;Q9DBH5	3	5	3	5	1.8088	1.2756	4	0.785978	1.00186	5
IPI00874456;IPI00331564	Dihydrolipoamide dehydrogenase;Dihydrolipoyl dehydrogenase, mitochondrial;Dihydrolipoyl dehydrogenase	Dld	O08749;Q3TIE8	3	5	3	5	0.3198	0.29621	2	0.77006	1.16279	5
IPI00762064;IPI00122018;IPI00877186	Dual specificity protein kinase TTK;ESK;PYT;Ttk protein;Putative uncharacterized protein	Esk;Ttk	P35761-1;P35761;P35761-2;Q6PD96;Q8BY97;Q3TPW2;Q8BX21	3	5	3	5	0.60125	0.58091	3	0.697107	0.856604	5
IPI00471127	Binder of Rho GTPases 5;Cdc42 effector protein 1	Borg5;Cdc42ep1;Cep1	Q91W92	3	5	3	5	0.68593	0.56846	3	0.688942	0.81666	5
IPI00116713;IPI00654371	FK506-binding protein-associated protein;FKBP-associated protein;Glomulin;Putative uncharacterized protein	Fap48;Glmn	Q8BZM1;Q3TMW7;Q3T9A5	3	5	3	5	1.0551	0.9666	3	0.681524	0.87108	5
IPI00318485;IPI00556765	Sorcin	Sri	Q6P069-1;Q6P069;Q6P069-2	3	5	3	5	1.2084	0.74836	4	0.653381	0.709824	5
IPI00134961	Medium-chain specific acyl-CoA dehydrogenase, mitochondrial;Putative uncharacterized protein;Acyl-Coenzyme A dehydrogenase, medium chain	Acadm	P45952;Q3V2I9;Q8BJT5;Q91WS8	3	5	3	5	0.32558	0.29025	3	0.568796	0.614288	5
IPI00321895;IPI00648249;IPI00649562	Non-canonical ubiquitin-conjugating enzyme 1;Ubiquitin-conjugating enzyme E2 J1;Ubiquitin-conjugating enzyme E2, J1;Putative uncharacterized protein	Ncube1;Ube2j1;mCG_12755;RP23-12I24.8-001;RP23-12I24.8-002;RP23-12I24.8-003	Q9JJZ4;A3KG50;Q3TV38;Q3UDP8;A3KG52;B1AWT7	3	5	3	5	0.80639	0.75565	3	0.427058	0.546866	5
IPI00408061;IPI00928283;IPI00761657;IPI00928476	Putative uncharacterized protein;Galectin-8L;Galectin-8;LGALS-8;Lectin, galactose binding, soluble 8, isoform CRA_a;Lgals8 protein	Lgals8;mCG_9125	Q3U2W5;A8DIL0;Q9JL15;Q542M5;Q8C6H0	3	5	3	5	0.737	0.5362	6	0.336678	0.447007	7
IPI00308691;IPI00884508	Glucose transporter type 1, erythrocyte/brain;Solute carrier family 2, facilitated glucose transporter member 1;Putative uncharacterized protein;Solute carrier family 2 (Facilitated glucose transporter) member 1;Solute carrier family 2 (Facilitated glucose transporter), member 1	Glut1;Glut-1;Slc2a1;mCG_6287;RP23-344D2.2-001	P17809;Q3TD17;Q3U2J2;Q6GTI3;Q8BTM5	3	5	3	5	0.4171	0.38529	5	0.219727	0.280136	25
IPI00858000;IPI00856302;IPI00622946;IPI00756702;IPI00856926;IPI00858129	Palladin;90 kDa actin-associated protein palladin;Putative uncharacterized protein	Kiaa0992;Palld	Q9ET54-1;Q9ET54;Q9ET54-6;Q9ET54-4;Q9ET53;Q9ET54-5;Q8C306;Q9ET54-3;Q9ET54-2	4	5	4	5	0.75567	0.64734	6	1.82866	2.29237	4
IPI00459725;IPI00608078	Isocitrate dehydrogenase [NAD] subunit alpha, mitochondrial;Isocitric dehydrogenase subunit alpha;NAD(+)-specific ICDH subunit alpha	Idh3a	Q9D6R2-1;Q9D6R2;Q9D6R2-2	4	5	4	5	0.41384	0.31313	5	1.38866	1.75012	5
IPI00109639;IPI00881667	Exosome complex exonuclease RRP43;Exosome component 8;Ribosomal RNA-processing protein 43;Putative uncharacterized protein;CBP-interacting protein 3;Exosome component 8, isoform CRA_d;Exosc8 protein;MKIAA4013 protein	Exosc8;Rrp43;CIP3;mCG_1662;mKIAA4013	Q9D753;Q3TEB9;Q546F8;Q6NX62;Q6PCW8;Q571G2	4	5	4	5	1.8364	1.3153	4	1.15719	1.53294	5
IPI00330333;IPI00756569	Ankyrin repeat domain-containing protein 13A;Ankrd13a protein;Putative uncharacterized protein	Ankrd13;Ankrd13a	Q80UP5;A0JLM7;Q3TS15;Q3U0V3	4	5	4	5	1.8475	1.4094	4	1.15308	1.40724	5
IPI00555023	Glutathione S-transferase P 1;GST class-pi;GST YF-YF;GST-piB;Preadipocyte growth factor	Gstp1;Gstpib	P19157	4	5	4	5	1.1212	0.75392	4	1.09374	1.29049	12
IPI00381291;IPI00128564;IPI00230569;IPI00230570;IPI00345779	26S proteasome non-ATPase regulatory subunit 4;26S proteasome regulatory subunit RPN10;26S proteasome regulatory subunit S5A;Multiubiquitin chain-binding protein;Putative uncharacterized protein	Mcb1;Psmd4	O35226-2;O35226;Q3ULG4;O35226-1;Q9CY29;O35226-3;O35226-4;O35226-5	4	5	4	5	1.0633	0.8906	4	1.02615	1.2272	7
IPI00124047;IPI00831694	Cullin-1;Cul1 protein;Putative uncharacterized protein	Cul1	Q9WTX6;Q05DR6;Q3UIA5;Q3TPM3	4	5	3	5	0.89128	0.87806	4	0.975419	1.26614	5
IPI00653921;IPI00308324;IPI00271835	Putative uncharacterized protein;ESP10;Radixin;Rdx protein	Rdx	Q3TH46;Q3TS74;Q3TS85;Q3U111;Q3UJJ8;P26043;Q05CE6;Q7TSG6;Q8C2N4	4	5	4	5	1.2041	0.85507	3	0.937559	1.12965	5
IPI00465568;IPI00753456;IPI00402981;IPI00751050	40S ribosomal protein S24	Rps24;mCG_126607;mCG_7861	P62849-1;P62849;Q3TIF8;Q5M9M7;Q9CQK2;Q9CY61;Q9D7P1;Q9DCA4;P62849-3;P62849-2	4	5	4	5	1.9909	1.0693	7	0.930146	0.991179	4
IPI00135969	Adenylosuccinate synthetase isozyme 2;Adenylosuccinate synthetase, acidic isozyme;Adenylosuccinate synthetase, non-muscle isozyme;IMP--aspartate ligase 2;Adenylosuccinate synthetase	Adss;Adss2;mCG_14946	P46664;B9EIE9;Q8C909	4	5	4	5	0.37466	0.28283	4	0.921574	1.03137	5
IPI00277001	Macropain subunit C9;Multicatalytic endopeptidase complex subunit C9;Proteasome component C9;Proteasome subunit alpha type-4;Proteasome subunit L;Proteasome subunit alpha type	Psma4	Q9R1P0;Q3TL95;Q3UCF0	4	5	4	5	0.99796	0.68748	5	0.832709	0.985319	5
IPI00135189	Acetoacetyl-CoA synthetase;SUR5	Aacs	Q9D2R0;Q8K3J7	4	5	4	5	0.2089	0.14943	3	0.60154	0.753864	4
IPI00108844	46 kDa mannose 6-phosphate receptor;Cation-dependent mannose-6-phosphate receptor;Putative uncharacterized protein;Mannose-6-phosphate receptor, cation dependent, isoform CRA_a	46mpr;M6pr;mCG_132197	P24668;Q3UF03;Q3UKQ5	4	5	4	5	1.5477	1.1369	5	0.599161	0.684791	15
IPI00121105	Hydroxyacyl-coenzyme A dehydrogenase, mitochondrial;Medium and short-chain L-3-hydroxyacyl-coenzyme A dehydrogenase;Short-chain 3-hydroxyacyl-CoA dehydrogenase	Hadh;Hadhsc;Mschad;Schad	Q61425	4	5	4	5	0.34403	0.28405	4	0.481649	0.65083	5
IPI00125138;IPI00881800;IPI00229812;IPI00882288	Macrophage colony-stimulating factor 1;Processed macrophage colony-stimulating factor 1;Putative uncharacterized protein;Colony stimulating factor 1 (Macrophage), isoform CRA_b	Csf1;Csfm;mCG_21717	P07141-1;P07141;Q3TDK0;Q3TLQ6;Q3U395;Q3U4F9;P07141-2	4	5	4	5	0.67966	0.54364	7	0.4095	0.542241	26
IPI00314054	Sodium- and chloride-dependent taurine transporter;Solute carrier family 6 member 6;Transporter	Slc6a6;Taut;mCG_130425	O35316;Q3UPI8;Q8BRX2	4	5	4	5	0.82018	0.82614	6	0.324717	0.41307	27
IPI00336881	DDAHII;Dimethylargininase-2;N(G),N(G)-dimethylarginine dimethylaminohydrolase 2;Ddah2 protein;Dimethylarginine dimethylaminohydrolase 2, isoform CRA_a;Putative uncharacterized protein	Ddah2;mCG_15913	Q99LD8;A4FUQ8;O08972	5	5	5	4	3.0004	2.1331	5	2.90259	3.43666	5
IPI00187414;IPI00111369;IPI00886020;IPI00785328	Cell death protein 6 homolog;Protein GULP;PTB domain adapter protein CED-6;PTB domain-containing engulfment adapter protein 1;Gulp-2	Ced6;Gulp1	Q8K2A1-1;Q8K2A1;Q8K2A1-2;Q0PNF0	5	5	5	5	2.0636	1.5275	7	2.49588	3.2174	9
IPI00129362	Delta(6) fatty acid desaturase;Fatty acid desaturase 2	Fads2;Fadsd2	Q9Z0R9	5	5	4	5	2.1629	1.9523	6	1.42341	1.72429	8
IPI00322492;IPI00742310;IPI00875852;IPI00515199	Ewing sarcoma breakpoint region 1;RNA-binding protein EWS;Putative uncharacterized protein;MCG14699, isoform CRA_c	Ewsr1;RP23-338J18.1-009;Ews;Ewsh;mCG_14699;RP23-338J18.1-002;RP23-338J18.1-007	Q5SUS9;Q61545;Q3UI30;Q6NVA3;Q9CRS5;Q9D2P0;Q5SUT0	5	5	5	5	1.8486	1.4876	10	1.34002	1.82186	11
IPI00230429;IPI00135150	Importin alpha Q2;Importin subunit alpha-3;Karyopherin subunit alpha-3;Putative uncharacterized protein	Kpna3;Qip2	O35344;Q543M7;Q9CT07	5	5	3	2	1.4402	1.3407	5	1.20305	1.76869	5
IPI00227392	14-3-3 protein eta	Ywhah	P68510	5	5	5	5	1.5862	1.2084	9	1.13051	1.22537	5
IPI00130840;IPI00881516;IPI00885753	Coatomer subunit epsilon;Epsilon-coat protein;Putative uncharacterized protein	Cope;Cope1	O89079;Q9D1J2	5	5	5	5	1.003	0.76256	6	1.12105	1.51361	5
IPI00138691	Actin-related protein 2/3 complex subunit 4;Arp2/3 complex 20 kDa subunit;Putative uncharacterized protein;Arpc4 protein	Arc20;Arpc4	P59999;Q3TX55;Q7TPD9;Q8BVW6;Q9D3C4	5	5	5	5	0.60233	0.37381	9	1.06854	1.15488	5
IPI00380273	Connexin-43;Gap junction 43 kDa heart protein;Gap junction alpha-1 protein;Putative uncharacterized protein;Gap junction protein;Connexin 43	Cxn-43;Gja1;mCG_10836;Npm1	P23242;Q3UTR0;Q544I7;Q6T9D4;Q7TMQ1;Q8C4N2;Q8CE05;Q9CT20	5	5	5	5	1.8743	1.4241	7	1.0227	1.23753	7
IPI00131357;IPI00605025	40S ribosomal protein S23;Ribosomal protein S23;Putative uncharacterized protein	Rps23	P62267;Q497E1;Q9CSN9;Q9CWI9;Q9CZI5	5	5	5	5	2.0291	1.0681	5	0.926526	1.0366	10
IPI00850795;IPI00667859;IPI00342013				5	5	2	2	1.2194	0.9277	75	0.885897	1.16977	80
IPI00123709;IPI00867770	A-kinase anchor protein 12;Germ cell lineage protein gercelin;Src-suppressed C kinase substrate;A kinase (PRKA) anchor protein (Gravin) 12;A kinase (PRKA) anchor protein (Gravin) 12, isoform CRA_b	Akap12;Gag12;Ssecks;mCG_140773	Q9WTQ5-1;Q9WTQ5;B2RRE0;Q9WTQ5-2	5	5	5	5	0.30604	0.24472	5	0.824878	1.01281	6
IPI00130186	Vacuolar proton pump subunit C 1;V-type proton ATPase subunit C 1;Putative uncharacterized protein	Atp6c;Atp6c1;Atp6v1c1;Vatc	Q9Z1G3;Q3TG21;Q9D9Z4	5	5	5	5	0.29305	0.26438	5	0.749288	0.871688	5
IPI00108125;IPI00648714;IPI00850758;IPI00848526;IPI00471441;IPI00331514	eIF-4D;Eukaryotic initiation factor 5A isoform 1;Eukaryotic translation initiation factor 5A-1;Parathymosin;Ptms protein;Eukaryotic initiation factor 5A isoform 2;Eukaryotic translation initiation factor 5A-2;Eukaryotic initiation factor 5A isoform II;Eukaryotic translation initiation factor 5A isoform II	Eif5a;Ptms;Eif5a2	P63242;Q9D0J8;Q66JR8;Q80WS9;Q8BGY2;Q8CH67;Q8VHU9	5	5	5	5	0.61509	0.33623	6	0.739754	0.775976	5
IPI00153740	Activator of 90 kDa heat shock protein ATPase homolog 1;Putative uncharacterized protein	Ahsa1	Q8BK64;Q3TL79	5	5	4	4	0.44255	0.43709	7	0.709874	0.878657	8
IPI00329942;IPI00776216;IPI00461653	H<beta>58 protein;Vacuolar protein sorting-associated protein 26A;Vesicle protein sorting 26A;Vacuolar protein sorting 26 homolog A (Yeast), isoform CRA_e;Vps26a protein	Vps26;Vps26a;mCG_11324	P40336-2;P40336;P40336-1;Q6PE78	5	5	5	5	0.36497	0.32936	5	0.698178	0.820075	5
IPI00282957;IPI00867855;IPI00881853;IPI00649400;IPI00649975	MAP7 domain-containing protein 1;Microtubule-associated protein 7 domain containing 1	Kiaa1187;Map7d1;Mtap7d1;RP23-118D1.1-006;RP23-118D1.1-001;RP23-118D1.1-003	A2AJI0-1;A2AJI0;A2AJI0-2;A8Y5P4;A2AJI1;A2AJH9	5	5	5	5	1.0728	0.91722	5	0.678104	0.785546	5
IPI00124980;IPI00831643	Mammalian guanine nucleotide exchange factor mSec12;Prolactin regulatory element-binding protein;Prolactin regulatory element binding, isoform CRA_c;Putative uncharacterized protein	Preb;Sec12;mCG_23495	Q9WUQ2;Q3UAP1;Q9CTJ7	5	5	5	5	1.3434	1.2358	5	0.655222	0.839137	5
IPI00123276	MOSC domain-containing protein 2, mitochondrial	Mg87;Mosc2	Q922Q1	5	5	5	5	1.2356	0.86259	5	0.574515	0.752955	4
IPI00114401;IPI00828496;IPI00880859;IPI00652858	Emerin;Putative uncharacterized protein	Emd;Sta;mCG_21217;RP23-436K3.2-004;RP23-436K3.2-002	O08579;Q3TIH6;Q3UJP3;B7FAU5;Q3THM8	5	5	5	5	0.7561	0.74174	7	0.435996	0.537172	10
IPI00336324	Cytosolic malate dehydrogenase;Malate dehydrogenase, cytoplasmic	Mdh1;Mor2	P14152	6	5	6	5	0.61307	0.45844	6	2.71157	3.5529	4
IPI00222760;IPI00480507;IPI00480440	Nuclear matrix protein 200;Pre-mRNA-processing factor 19;PRP19/PSO4 homolog;Senescence evasion factor;Prp19 beta protein	Prp19;Prpf19;Snev;prp19 beta	Q99KP6-2;Q99KP6;Q4ADG5;Q99KP6-1;Q99KP6-3	6	5	6	5	2.9478	2.5048	8	1.91395	2.74612	5
IPI00225412;IPI00849671	Fanconi anemia group I protein homolog	Fanci	Q8K368-1;Q8K368;Q8K368-4	6	5	5	4	1.9902	1.6003	6	1.16386	1.28768	5
IPI00116770	Ras-related protein Rab-18;Rab18;RAB18, member RAS oncogene family, isoform CRA_a;Putative uncharacterized protein	Rab18;mCG_15535	P35293;Q0PD38;Q8CEH2	6	5	6	5	2.2566	1.4348	6	0.997606	1.06162	5
IPI00122421;IPI00623893;IPI00648920	60S ribosomal protein L27	Rpl27;mCG_15532;mCG_20222;RP23-328K2.2-001;RP23-328K2.2-004	P61358;Q5BLJ9;Q9CSM4;A2A4Q0	6	5	6	5	1.8704	1.0433	7	0.966837	1.05822	6
IPI00849793;IPI00463634;IPI00670378;IPI00339474	60S ribosomal protein L12;Putative uncharacterized protein;MCG18564, isoform CRA_a;MCG20026;Ribosomal protein L12;Rpl12 protein	Rpl12;mCG_18564;mCG_20026;RP23-365F1.2-001	P35979;Q3TIQ2;Q5BLK0;Q8C2K0;Q6DI58	6	5	6	5	1.9066	1.0699	9	0.958773	1.02452	5
IPI00554989;IPI00755515	Cyclophilin A;Cyclosporin A-binding protein;Peptidyl-prolyl cis-trans isomerase A;Rotamase A;SP18;Peptidyl-prolyl cis-trans isomerase	Ppia;mCG_121511;RP23-198N14.9-001	P17742;Q3TE63;Q3UAJ1;Q5SVY2;Q9CZK9	6	5	6	5	0.7551	0.41887	6	0.950119	0.974659	6
IPI00263879;IPI00625702	60S ribosomal protein L35	Rpl35	Q6ZWV7	6	5	6	5	1.9228	1.6558	6	0.949668	0.859254	5
IPI00137735;IPI00115992;IPI00677917;IPI00848593;IPI00850188;IPI00461419;IPI00605858	40S ribosomal protein S25;MCG10725, isoform CRA_a;Putative uncharacterized protein;Ribosomal protein S25	Rps25;mCG_10725	P62852;Q58EA6	6	5	6	5	1.9306	0.97723	6	0.945269	1.0547	6
IPI00122413;IPI00407917;IPI00473762;IPI00850681;IPI00762232;IPI00117610;IPI00881026	60S ribosomal protein L9;MCG10266, isoform CRA_a;Putative uncharacterized protein;Ribosomal protein L9	Rpl9;mCG_10266	P51410;Q5EBQ6;Q5M9J5	6	5	6	5	1.9445	1.2988	14	0.943574	1.04033	5
IPI00555113	60S ribosomal protein L18;Ribosomal protein L18	Rpl18;RPL18;mCG_132477	P35980;Q0QEW9;Q58EW0;Q642K1	6	5	6	5	1.9159	1.2697	9	0.932749	0.990001	5
IPI00121758;IPI00515147;IPI00459625;IPI00515174;IPI00280967;IPI00807899	TAR DNA-binding protein 43;Putative uncharacterized protein;MCG16669, isoform CRA_b;TAR DNA binding protein;TDP-43 variant 1;TARDBP S9;TARDBP S8;MCG16669, isoform CRA_f;TARDBP S7;TDP-43 variant 5;TDP-43 variant 3;MCG16669, isoform CRA_a;TARDBP S6;Tardbp protein	Tardbp;Tdp43;mCG_16669;RP23-331P21.5-001;RP23-331P21.5-007;TARDBP;RP23-331P21.5-003;RP23-331P21.5-006	Q921F2;Q3U591;Q3V0E7;Q544R5;Q8BUM1;Q6VYI4;Q6VYI5;Q8BLD4;C9DT14;Q8R0B4;Q05C33	6	5	6	5	1.4056	0.96321	9	0.841893	0.936856	6
IPI00131870	COP9 signalosome complex subunit 3;JAB1-containing signalosome subunit 3;Putative uncharacterized protein	Cops3;Csn3	O88543;Q3TEA5;Q3UQL2;Q8BX58	6	5	6	5	0.65507	0.63586	6	0.81493	1.03132	7
IPI00110684	Inorganic pyrophosphatase;Pyrophosphate phospho-hydrolase;Putative uncharacterized protein;Pyp protein	Pp;Ppa1;Pyp	Q9D819;Q3UA53;Q4FK49;Q8BTY3	6	5	6	5	0.45877	0.33636	11	0.812546	0.964972	6
IPI00134621;IPI00127109;IPI00126133	GTPase Ran;GTP-binding nuclear protein Ran;Ras-like protein TC4;Ras-related nuclear protein;Putative uncharacterized protein;MCG49183;Novel Ras protein (1700009N14Rik);RIKEN cDNA 1700009N14 gene;GTP-binding nuclear protein Ran, testis-specific isoform;MCG131225;RAS-like, family 2, locus 9	Ran;Rasl2-8;1700009N14Rik;mCG_49183;RP23-143B14.1;RP23-143B14.1-001;Rasl2-9;mCG_131225	P62827;Q3ULW0;Q14AA6;Q61820;A6H622	6	5	6	5	0.54629	0.38058	9	0.753182	0.884017	5
IPI00230035;IPI00133708	ATP-dependent RNA helicase DDX3X;D1Pas1-related sequence 2;DEAD box protein 3, X-chromosomal;DEAD box RNA helicase DEAD3;Embryonic RNA helicase;Ddx3x protein;DEAD/H (Asp-Glu-Ala-Asp/His) box polypeptide 3, X-linked;Putative uncharacterized protein;Putative ATP-dependent RNA helicase Pl10;DNA segment, Chr 1, Pasteur Institute 1	D1Pas1-rs2;Ddx3;Ddx3x;Dead3;Erh;RP23-158L19.4-001;D1Pas1;Pl10;mCG_49293	Q62167;B7ZWF1;B9EKE9;Q3TQX5;P16381;B9EIA2	6	5	6	5	1.3012	0.86426	6	0.729874	0.879198	5
IPI00110918	28S ribosomal protein S22, mitochondrial	Mrps22;Rpms22	Q9CXW2	6	5	6	5	1.122	1.0317	6	0.681199	0.811359	5
IPI00136912	Putrescine aminopropyltransferase;Spermidine synthase;Putative uncharacterized protein;MCG16662	Srm;mCG_16662;RP23-331P21.3-001	Q64674;Q3UJL7;Q543H0;Q8BSZ8	6	5	6	5	0.31384	0.22527	6	0.668405	0.851281	5
IPI00225307;IPI00469317;IPI00648308;IPI00649605	Putative uncharacterized protein;Seryl-aminoacyl-tRNA synthetase;Seryl-aminoacyl-tRNA synthetase, isoform CRA_b;Serine--tRNA ligase;Seryl-tRNA synthetase, cytoplasmic;Seryl-tRNA(Ser/Sec) synthetase	mCG_4072;RP23-37G19.1-002;Sars;Sars1;Sers;RP23-37G19.1-004;RP23-37G19.1-003	Q8C483;P26638;Q3U6F6;Q3U8N1;A2AFS0;A2AFS1;Q8CEH3	6	5	6	5	0.23462	0.24251	6	0.579106	0.774473	9
IPI00944143;IPI00121471	Putative uncharacterized protein;Placental thrombin inhibitor;Proteinase inhibitor 6;Serpin B6;Serine (Or cysteine) peptidase inhibitor, clade B, member 6a, isoform CRA_a;Serpinb6a protein	Serpinb6a;Serpinb6;Spi3;mCG_1388	Q3U3L3;Q60854;Q4FJQ6	6	5	6	5	0.45617	0.4232	8	0.482952	0.591646	6
IPI00125662;IPI00830923;IPI00515361;IPI00830298	BRG1-associated factor 155;SWI/SNF complex 155 kDa subunit;SWI/SNF complex subunit SMARCC1;SWI/SNF-related matrix-associated actin-dependent regulator of chromatin subfamily C member 1;SWI3-related protein;Putative uncharacterized protein	Baf155;Smarcc1;Srg3	P97496-1;P97496;Q3UMX0;Q3UPK0;Q3UNN4;P97496-2	7	5	7	5	0.68139	0.5658	7	1.74663	2.13506	6
IPI00310056	Lysyl oxidase;Protein-lysine 6-oxidase;Ras excision protein;Putative uncharacterized protein	Lox;Rrg;mCG_3257	P28301;Q3TLP7;Q3TP83;Q3TWI1;Q3TX90;Q3TXH3;Q3UXV2	7	5	7	5	2.1169	1.6902	10	1.43559	1.64859	12
IPI00120374;IPI00111556;IPI00473972	Serine/threonine-protein phosphatase 2A catalytic subunit alpha isoform;Serine/threonine-protein phosphatase 2A catalytic subunit beta isoform;Serine/threonine-protein phosphatase	Ppp2ca;Ppp2cb	P63330;P62715;Q8BN07;Q8VED4	7	5	7	5	1.113	0.78365	9	0.987654	1.25644	5
IPI00130185;IPI00875406	Serine/threonine-protein phosphatase PP1-alpha catalytic subunit;Putative uncharacterized protein;Serine/threonine-protein phosphatase	Ppp1a;Ppp1ca	P62137;Q3U8W0;Q3TYF5	7	5	5	4	0.99677	0.70772	10	0.913492	1.15702	11
IPI00111045	Mitochondrial import inner membrane translocase subunit TIM50	Tim50;Timm50	Q9D880	7	5	7	5	1.8151	1.297	9	0.895415	1.13658	10
IPI00121341	Thioredoxin domain-containing protein 1;Thioredoxin-related transmembrane protein 1	Tmx1;Txndc;Txndc1	Q8VBT0	7	5	7	5	1.6271	1.1953	14	0.886132	1.03034	7
IPI00886236;IPI00885279	Dephospho-CoA kinase domain-containing protein;Dephospho-CoA kinase domain containing	Dcakd;RP23-463E7.9-003	Q8BHC4;B0QZX9	7	5	7	5	1.5172	0.95083	8	0.742335	0.666178	6
IPI00752390;IPI00875821	Sbf1 protein;Myotubularin-related protein 5;SET-binding factor 1	Sbf1;Kiaa3020;Mtmr5	B2RXX4;Q6ZPE2;B2RXQ1;B7ZWK2	7	5	7	5	1.175	1.11	7	0.58572	0.672088	4
IPI00170357;IPI00850215	AFG3-like protein 2;Putative uncharacterized protein;Afg3l2 protein	Afg3l2	Q8JZQ2;Q3U7C0;Q3UDQ7;Q8R5F1;Q9D736	7	5	6	4	1.0142	1.0468	7	0.396652	0.498629	7
IPI00123292;IPI00467635;IPI00874931	Far upstream element (FUSE) binding protein 1;Far upstream element (FUSE) binding protein 1, isoform CRA_c;Putative uncharacterized protein;Far upstream element-binding protein 1	Fubp1;mCG_115545;D3Ertd330e	Q0P6B2;Q3TIS5;Q3TUE1;Q3UUU2;Q91WJ8-2;Q91WJ8;Q91WJ8-1	8	5	8	5	0.4584	0.35391	8	1.42969	1.59541	5
IPI00163011	Endoplasmic reticulum resident protein 46;Plasma cell-specific thioredoxin-related protein;Thioredoxin domain-containing protein 5;Thioredoxin-like protein p46;Putative uncharacterized protein	Tlp46;Txndc5	Q91W90;Q3TEE8;Q3UBW8;Q3UWX1	8	5	8	5	1.1491	0.75245	8	0.958222	1.09325	6
IPI00315548;IPI00473445;IPI00555045;IPI00273514;IPI00467197;IPI00468385;IPI00626639;IPI00664929;IPI00468196;IPI00914111;IPI00378437;IPI00624454;IPI00749628;IPI00757792;IPI00380998;IPI00407707;IPI00130348;IPI00461504;IPI00606615;IPI00676916;IPI00115817;IPI00875087;IPI00457946;IPI00462005;IPI00890082;IPI00404653;IPI00460090;IPI00890245;IPI00135074	Ribosomal protein L21;MCG120646;MCG121646, isoform CRA_a;MCG121688;MCG18971;Putative uncharacterized protein;Rpl21 protein;60S ribosomal protein L21	Rpl21;mCG_120646;mCG_121646;mCG_121688;mCG_18971	Q4VA28;Q9CQM8;O09167	8	5	8	5	1.9283	1.2552	11	0.938174	1.04415	5
IPI00137787	60S ribosomal protein L8;Putative uncharacterized protein;Ribosomal protein L8	Rpl8	P62918;Q3THC7;Q3UJS0;Q9Z237	8	5	8	5	1.9192	1.4171	16	0.931359	1.11921	8
IPI00116649;IPI00830538	Calponin H2, smooth muscle;Calponin-2;Neutral calponin;Calponin 2;Putative uncharacterized protein;Cnn2 protein	Cnn2;mCG_13425	Q08093;Q543F3;Q922F8	8	5	8	5	0.98976	0.70633	17	0.738498	0.890551	11
IPI00761713;IPI00461514;IPI00134534;IPI00874492;IPI00874654;IPI00874970;IPI00875523;IPI00875901;IPI00876549;IPI00876550;IPI00875277;IPI00876167;IPI00876432;IPI00114642;IPI00282269;IPI00265768;IPI00227930;IPI00348270;IPI00554853;IPI00648991;IPI00282266;IPI00229539;IPI00453744;IPI00111957;IPI00553774;IPI00187543	Histone H2B type 1-P;Histone H2B;H2B 291A;Histone H2B type 1-F/J/L;H2B 291B;Histone H2B type 1-M;Histone H2B type 1-K;h2B-221;Histone H2B type 1-H;H2b 616;Histone H2B type 2-B;h2B-143;Histone H2B type 1-B;Histone H2B type 1-C/E/G;Histone H2B type 3-B;Histone H2B type 1-A;Histone H2B, testis;Testis-specific histone H2B;Histone H2B type 3-A;H2b 613;Histone H2B type 2-E	Hist1h2bp;Gm13646;Hist1h2bc;LOC665622;mCG_50238;OTTMUSG00000013203;Hist1h2bb;H2b-f;H2b-j;H2b-l;H2b-n;Hist1h2bf;Hist1h2bj;Hist1h2bl;Hist1h2bn;Hist1h2bm;mCG_50239;Hist1h2bk;mCG_49392;Hist1h2bh;Hist2h2bb;Hist1h2be;Hist1h2bg;Hist3h2bb;Hist1h2ba;Th2b;Hist3h2ba;mCG_11694;RP23-441I8.1-001;Hist2h2be	Q8CGP2-2;Q8CGP2;Q921L4;Q8CBB6;P10853;A0JLV3;P10854;B2RTK3;Q8CGP1;B2RVD5;Q64478;Q64525;Q64475;Q8CGP2-1;Q6ZWY9;Q8CGP0;P70696;A0JNS9;Q9D2U9;A2AB77;Q64524	8	5	8	5	0.45573	0.24575	10	0.659022	0.699447	6
IPI00830807;IPI00120176	P14;Procollagen C-endopeptidase enhancer 1;Procollagen COOH-terminal proteinase enhancer 1;Type 1 procollagen C-proteinase enhancer protein;Type I procollagen COOH-terminal proteinase enhancer;Putative uncharacterized protein;Procollagen C-endopeptidase enhancer protein	Pcolce;Pcpe1;mCG_6880	Q61398;Q3TX39;Q3UIP2;Q3UN82	9	5	9	5	1.7105	1.3869	15	1.91329	2.17524	6
IPI00330263;IPI00755907	Intron-binding protein aquarius;Aquarius;Aquarius, isoform CRA_a	Aqr;Kiaa0560;mCG_19186;RP23-230H3.4-001;RP23-230H3.4-004	Q8CFQ3;A2AQA6;A2AQA7	9	5	9	5	2.06	1.4694	8	1.28564	1.53832	4
IPI00113655;IPI00108454;IPI00474622;IPI00672455;IPI00671512	40S ribosomal protein S6;Phosphoprotein NP33;Putative uncharacterized protein;MCG6542, isoform CRA_f;Ribosomal protein S6	Rps6;mCG_6542;RP24-468M3.2-001	P62754;Q3TL53;Q5BLK1;Q8BT09	9	5	9	5	1.8631	1.3359	19	1.07179	1.20963	10
IPI00136178;IPI00556867	Dlxin-1;MAGE-D1 antigen;Melanoma-associated antigen D1;Neurotrophin receptor-interacting MAGE homolog;Melanoma antigen, family D, 1;Melanoma antigen, family D, 1, isoform CRA_a;Putative uncharacterized protein;Maged1 protein;MFLJ00163 protein	Maged1;Nrage;mCG_113956;RP23-272D10.5-001;mFLJ00163	Q9QYH6;B1ASQ5;Q3UIL5;Q3UXM3;Q8K2H5;Q91W72;Q571N9	9	5	9	5	1.5033	1.4213	9	0.989805	1.17291	5
IPI00420724;IPI00626752	Budding uninhibited by benzimidazoles 3 homolog (S. cerevisiae);Putative uncharacterized protein;Mitotic checkpoint protein BUB3;WD repeat type I transmembrane protein A72.5	Bub3	Q6ZWM5;Q8BH42;Q9CSI6;Q9WVA3	9	5	9	5	0.83484	0.74309	12	0.980104	1.26229	5
IPI00466820;IPI00828628;IPI00475203;IPI00621229;IPI00849948;IPI00274175;IPI00671398;IPI00875282	40S ribosomal protein S8;Ribosomal protein S8	Rps8;mCG_14435;RP23-59L24.9-001;mCG_7626;OTTMUSG00000000623;RP23-169M24.1-001	P62242;Q3UA25;Q3UJU6;Q497E9;Q9CQW4;Q9CRJ5;Q5M9L9;Q5SZV3	9	5	9	5	1.9421	1.3041	15	0.96918	1.17317	16
IPI00890312;IPI00466676;IPI00556825;IPI00828491	Atrial natriuretic peptide receptor 2;Atrial natriuretic peptide receptor type B;Guanylate cyclase B;Guanylate cyclase;Natriuretic peptide receptor 2;Natriuretic peptide receptor B type	Npr2;mCG_19280;RP23-191F22.6-001;RP23-191F22.6-002;RP23-191F22.6-004	Q6VVW5-2;Q6VVW5;B1AWI8;Q3TZ08;Q6VVW5-1;B1AWI7;Q6VVW5-3;B1AWJ0;O55009;Q8R1P8;Q99P52	9	5	9	5	1.6368	1.2533	10	0.881057	1.13647	5
IPI00331707	3-hydroxy-3-methylglutaryl coenzyme A synthase;Hydroxymethylglutaryl-CoA synthase, cytoplasmic;Putative uncharacterized protein;3-hydroxy-3-methylglutaryl-Coenzyme A synthase 1	Hmgcs1	Q8JZK9;Q3UJ70;Q3UJQ2;Q3UKE7;Q3UWQ9;Q8K0I5	9	5	9	5	0.46217	0.42169	10	0.8142	1.25138	4
IPI00108271;IPI00466032	Elav-like generic protein;ELAV-like protein 1;Hu-antigen R;MelG;Putative uncharacterized protein;ELAV (Embryonic lethal, abnormal vision, Drosophila)-like 1 (Hu antigen R), isoform CRA_a	Elavl1;Elra;Hua;mCG_12996	P70372;Q3TT05;Q3UFF9;Q78QY3;Q8BM84;Q8BTQ1;Q8BVF8;Q8BW03	10	5	10	5	1.8163	1.2701	12	1.01496	1.35355	5
IPI00474883;IPI00269481;IPI00776140;IPI00406800	Capping protein (Actin filament) muscle Z-line, beta;CAPZB3;Capping protein beta 3 subunit;Putative uncharacterized protein;CapZ beta;F-actin-capping protein subunit beta;Capping protein (Actin filament) muscle Z-line, beta, isoform CRA_c;Capping protein (Actin filament) muscle Z-line, beta, isoform CRA_a;Capping protein (Actin filament) muscle Z-line, beta, isoform CRA_b	Capzb;RP23-247I1.3-004;Cappb1;mCG_122335;RP23-247I1.3-001;RP23-247I1.3-006;RP23-247I1.3-002	A2AMV7;P97856;Q3TVK4;P47757-2;P47757;Q3TRH8;Q923G3;A2AMW0;P47757-1;A2AMV5	10	5	10	5	0.78598	0.58418	19	0.785238	0.945001	7
IPI00115650	Calcyclin-binding protein;Siah-interacting protein	Cacybp;Sip	Q9CXW3	10	5	10	5	0.21597	0.1652	11	0.775074	0.72197	5
IPI00130218	Kinesin-like protein KIF11;Kinesin-related motor protein Eg5;Motor domain of KIF11	Kif11	Q6P9P6;O35060	10	5	10	5	0.41225	0.35085	10	0.667468	0.868056	5
IPI00653307;IPI00396797;IPI00405364	DEAD (Asp-Glu-Ala-Asp) box polypeptide 17, isoform CRA_a;Putative uncharacterized protein;DEAD box protein 17;Probable ATP-dependent RNA helicase DDX17	Ddx17;mCG_13126	Q3U741;Q501J6-1;Q501J6;Q3TU25;Q501J6-2	12	5	12	5	3.1336	2.1856	12	1.32165	1.57542	7
IPI00320016;IPI00471251	Non-POU domain-containing octamer-binding protein;Putative uncharacterized protein;Nono protein;Non-POU-domain-containing, octamer binding protein	Nono;RP23-312D15.2-001	Q99K48-1;Q99K48;Q3TF40;Q3TFC2;Q3TMM5;Q3TTV7;Q3UM20;Q4FK11;Q99K48-2	12	5	11	4	1.639	1.6245	17	0.762137	1.00211	8
IPI00828488;IPI00853914;IPI00890022;IPI00622847;IPI00405058	Heterogeneous nuclear ribonucleoproteins A2/B1;Heterogeneous nuclear ribonucleoprotein A2/B1	Hnrnpa2b1;Hnrpa2b1	O88569-1;O88569;B7ZP22;O88569-2;O88569-3	13	5	13	4	2.1205	1.46	33	1.28868	1.68059	6
IPI00116356;IPI00622811	Adapter-related protein complex 2 mu subunit;Adaptor protein complex AP-2 subunit mu;AP-2 complex subunit mu;AP-2 mu chain;Clathrin assembly protein complex 2 medium chain;Clathrin coat assembly protein AP50;Clathrin coat-associated protein AP50;Mu2-adaptin;Plasma membrane adaptor AP-2 50 kDa protein;Putative uncharacterized protein;Adaptor protein complex AP-2, mu1;MKIAA0109 protein;Adaptor prot…	Ap2m1;Clapm1;mKIAA0109;mCG_128452	P84091;Q3TH69;Q3UCW9;Q5FWI9;Q6A0C9;Q3TWV4	13	5	13	5	1.2225	0.9195	14	0.799744	0.954563	5
IPI00128450;IPI00756325	Extended synaptotagmin-1;Membrane-bound C2 domain-containing protein	Esyt1;Fam62a;Mbc2	Q3U7R1-1;Q3U7R1;Q3U7R1-2	13	5	13	5	0.71692	0.55109	13	0.593718	0.784498	5
IPI00406371;IPI00755549	D-fructose-6-phosphate amidotransferase 1;Glucosamine--fructose-6-phosphate aminotransferase [isomerizing] 1;Glutamine:fructose 6 phosphate amidotransferase 1;Hexosephosphate aminotransferase 1	Gfpt;Gfpt1	P47856-1;P47856;P47856-2	14	5	14	5	0.28208	0.20296	14	1.12994	1.38591	6
IPI00312468	Eukaryotic peptide chain release factor subunit 1;ERF1;Putative uncharacterized protein	Etf1	Q8BWY3;P70199;Q3TDF8;Q3TF02;Q3TL10;Q3U6V5	14	5	14	5	1.4602	1.044	19	1.05234	1.17884	5
IPI00310131;IPI00753468	100 kDa coated vesicle protein C;Adapter-related protein complex 2 alpha-2 subunit;Adaptor protein complex AP-2 subunit alpha-2;Alpha2-adaptin;Alpha-adaptin C;AP-2 complex subunit alpha-2;Clathrin assembly protein complex 2 alpha-C large chain;Plasma membrane adaptor HA2/AP2 adaptin alpha C subunit;Putative uncharacterized protein;MKIAA0899 protein;Adaptor protein complex AP-2, alpha 2 subunit	Adtab;Ap2a2;mKIAA0899	P17427;Q3U7X9;Q69ZW4;Q6PEE6;Q8C2J5	15	5	7	3	1.2233	1.0548	15	0.948137	1.21079	5
IPI00403827;IPI00330773;IPI00856814	Pleckstrin homology-like domain family B member 2;Protein LL5-beta	Ll5b;Phldb2	Q8K1N2-2;Q8K1N2;Q8K1N2-1	15	5	14	5	1.7284	1.4044	15	0.850774	1.04568	5
IPI00123313	Ubiquitin-activating enzyme E1;Ubiquitin-activating enzyme E1 X;Ubiquitin-like modifier-activating enzyme 1;Ubiquitin-like modifier-activating enzyme 1 X	Sbx;Uba1;Ube1;Ube1ax;Ube1x;mCG_126518	Q02053;B9EHN0	17	5	17	5	0.40677	0.35495	21	0.862441	1.09186	11
IPI00122202	Ncapg protein;Putative uncharacterized protein	Ncapg	B2RQA7;Q9JK28	18	5	18	5	0.73968	0.58376	19	0.695652	0.896781	7
IPI00929786	La ribonucleoprotein domain family member 1;La-related protein 1;Putative uncharacterized protein	Kiaa0731;Larp;Larp1	Q6ZQ58-1;Q6ZQ58;Q3UU34	22	5	22	5	1.6745	1.3417	23	0.98561	1.37093	5
IPI00880243;IPI00673465;IPI00672703	CCR4-associated factor 1;CCR4-NOT transcription complex subunit 1;Cnot1 protein	Cnot1;Kiaa1007	Q6ZQ08-4;Q6ZQ08;Q6ZQ08-1;Q8CGI8;Q6ZQ08-2;B2RXR3;B7ZWL1;Q505C5	24	5	24	5	1.374	1.1747	37	1.08706	1.25182	5
IPI00753472;IPI00267195	Insulin-like growth factor-dependent IGF-binding protein 4 protease;Pappalysin-1;Pregnancy-associated plasma protein A	Pappa	Q8R4K8-2;Q8R4K8;Q8R4K8-1	2	6	2	6	11.459	8.2284	2	41.4662	53.7057	7
IPI00116554;IPI00316479	Protein-tyrosine phosphatase SYP;SH-PTP2;Tyrosine-protein phosphatase non-receptor type 11;Ptpn11 protein;Tissue-specific protein tyrosine phosphatase;Putative uncharacterized protein	Ptpn11;PTP	P35235-1;P35235;P35235-2;Q05C78;Q63848;Q9CT18	2	6	2	6	0.76814	0.73129	2	1.45231	1.83604	6
IPI00133977;IPI00876202	Nap1l4 protein;Nucleosome assembly protein 1-like 4, isoform CRA_b;Putative uncharacterized protein;Nucleosome assembly protein 1-like 4;Nucleosome assembly protein 1-like 4, isoform CRA_a	mCG_129001;Nap1l4	B7ZNL2;Q8C1W9;Q78ZA7;A2RSB1	2	6	2	6	1.7082	1.5863	2	1.30875	1.76373	7
IPI00474959;IPI00875864	Putative uncharacterized protein;Reticulocalbin-2;Taipoxin-associated calcium-binding protein 49	Rcn2	Q3TE95;Q8BP39;Q8BP92	2	6	2	6	1.8978	1.2837	2	0.967118	1.08657	6
IPI00380795;IPI00653670	Ancient conserved domain-containing protein 3;Cyclin-M3;Metal transporter CNNM3;Cyclin-like protein 3	Acdp3;Cnnm3;Clp3	Q32NY4-1;Q32NY4;C6KI94;Q32NY4-2	2	6	2	6	1.875	1.8777	2	0.943574	1.37073	6
IPI00131873;IPI00830393;IPI00830412	COP9 signalosome complex subunit 6;JAB1-containing signalosome subunit 6;COP9 (Constitutive photomorphogenic) homolog, subunit 6 (Arabidopsis thaliana), isoform CRA_b;Putative uncharacterized protein	Cops6;Csn6;mCG_10689	O88545;Q3UIT2	2	6	2	6	0.58569	0.40345	2	0.811688	1.03837	6
IPI00314467;IPI00379974	Proteasome chain 13;Proteasome component C10-II;Proteasome subunit beta type-3;Proteasome theta chain;Proteasome subunit beta type	Psmb3;mCG_13231;RP23-94N18.8-001	Q9R1P1;Q545G0	2	6	2	6	0.93634	0.57564	3	0.771426	0.83605	6
IPI00128358	Insulin receptor;Insulin receptor subunit alpha;Insulin receptor subunit beta;Insulin receptor isoform B;Putative uncharacterized protein;Insulin receptor, isoform CRA_b	Insr;mCG_127954	P15208;B8Q3N4;Q3TPM5;Q3V313	2	6	2	6	1.5048	1.474	2	0.61459	0.762835	10
IPI00755389;IPI00649385	39 kDa phosphoribosypyrophosphate synthase-associated protein;Phosphoribosyl pyrophosphate synthase-associated protein 1;MCG6846, isoform CRA_c;Phosphoribosyl pyrophosphate synthetase-associated protein 1;Putative uncharacterized protein	Prpsap1;mCG_6846;RP23-193A16.1-001;RP23-193A16.1-004	Q9D0M1;B1AT82;Q8BK29;B1AT84	2	6	1	6	0.55781	0.55956	3	0.611696	0.77815	6
IPI00110885;IPI00121079;IPI00759904	Putative uncharacterized protein;Diaphorase-1;NADH-cytochrome b5 reductase 3;NADH-cytochrome b5 reductase 3 membrane-bound form;NADH-cytochrome b5 reductase 3 soluble form	Cyb5r3;Dia1	Q9CY59;Q9DCN2-1;Q9DCN2;Q9DCN2-2	2	6	2	6	1.1504	0.81658	3	0.5997	0.700624	7
IPI00125861;IPI00674640;IPI00408668;IPI00553807;IPI00672505;IPI00668389	Disks large homolog 1;Embryo-dlg/synapse-associated protein 97;Synapse-associated protein 97;Putative uncharacterized protein;MKIAA4187 protein	Dlg1;Dlgh1;mKIAA4187	Q811D0-3;Q811D0;Q811D0-1;Q3UP61;Q811D0-2;Q571K0;Q3TPP5	2	6	2	6	1.0847	0.83129	2	0.55371	0.733891	7
IPI00387489;IPI00132723	Exosome component 7;MCG23310, isoform CRA_b;MKIAA0116 protein;Exosome complex exonuclease RRP42;Ribosomal RNA-processing protein 42	Exosc7;mCG_23310;mKIAA0116;Rrp42	Q4VBW5;Q6ZQJ0;Q7TMX6;Q9D0M0	3	6	3	6	2.0549	1.515	3	1.18917	1.54811	6
IPI00117944	ESCRT-I complex subunit TSG101;Tumor susceptibility gene 101 protein;MCG123182;Putative uncharacterized protein;CC2 protein	Tsg101;mCG_123182;CC2	Q61187;Q3UCW0;Q3UK08;Q6LBE4	3	6	3	6	1.0962	0.96423	5	1.06385	1.19463	7
IPI00131516	Cytosolic inhibitor of Nrf2;Kelch-like ECH-associated protein 1;Keap1 protein;Putative uncharacterized protein	Inrf2;Keap1;Kiaa0132	Q9Z2X8;Q05DM3;Q3UWI4	3	6	3	6	0.0097258	0.0077894	7	0.807103	1.12729	6
IPI00136655;IPI00938462	2-amino-3-ketobutyrate coenzyme A ligase, mitochondrial;Aminoacetone synthase;Glycine acetyltransferase;Putative uncharacterized protein	Gcat;Kbl	O88986;Q9CZ08	3	6	3	6	1.3003	1.2973	3	0.789889	0.986582	6
IPI00626485;IPI00761653	Disintegrin and metalloproteinase domain-containing protein 9;Meltrin-gamma;Metalloprotease/disintegrin/cysteine-rich protein 9;Myeloma cell metalloproteinase;A disintegrin and metallopeptidase domain 9 (Meltrin gamma), isoform CRA_a;Putative uncharacterized protein	Adam9;Kiaa0021;Mdc9;Mltng;mCG_14516	Q61072;Q3UG15;Q3U1W3	3	6	3	6	2.2873	1.6327	3	0.769941	0.871232	13
IPI00664442;IPI00225306	Sodium bicarbonate cotransporter 3;Solute carrier family 4 member 7;Putative uncharacterized protein	Nbc3;Slc4a7	Q8BTY2-2;Q8BTY2;Q8BWZ4;Q8BTY2-1	3	6	3	6	1.1632	0.95273	4	0.557787	0.675174	17
IPI00760104;IPI00849904	HEAT repeat containing 2;Heatr2 protein	Heatr2;BC053401	B9EJR8;B2RY24;Q7TPU1	3	6	3	6	0.94553	0.97718	3	0.539462	0.77226	6
IPI00130144;IPI00316509;IPI00831534;IPI00895045	Epoxide hydrolase 1, microsomal;Epoxide hydrolase 1, microsomal, isoform CRA_c;Microsomal epoxide hydrolase;Ephx1 protein;Epoxide hydratase;Epoxide hydrolase 1	Eph1;Ephx1;mCG_19843	P97869;Q6PEV0;Q8K2W5;Q9D379	3	6	3	6	0.30274	0.25731	3	0.499725	0.55991	6
IPI00115450;IPI00125849	Syndecan-1;Syndecan	Sdc1;Synd1;Synd-1;mCG_129871	P18828-1;P18828;Q3THY2;Q3V1F2;P18828-2	3	6	3	6	0.90956	0.79044	12	0.415179	0.483887	30
IPI00466590;IPI00130549;IPI00399479;IPI00894695;IPI00894725	Basic fibroblast growth factor receptor 1;MFR;Proto-oncogene c-Fgr;Fibroblast growth factor receptor-1, long isoform;FGF receptor-like molecule;Fibroblast growth factor receptor 1;Fibroblast growth factor receptor-1, short isoform;Fibroblast growth factor receptor 1 IIIB;Fibroblast growth factor receptor 1-IIIb;Putative uncharacterized protein;Fibroblast growth factor receptor 1 IIIC	Fgfr1;Flg;MB-2	P16092-3;P16092;Q60818;Q61565;Q8CIM9;P16092-1;Q60830;P16092-2;Q9JJ17;Q9QZM7;Q3TJ05;Q8CBY7;Q8CFK8;Q9R1A2	4	6	4	6	3.5855	3.051	4	1.17654	1.51655	11
IPI00165731;IPI00895120;IPI00762114	2-arachidonoylglycerol hydrolase;Abhydrolase domain-containing protein 12;Monoacylglycerol lipase ABHD12	Abhd12	Q99LR1	4	6	4	6	1.8386	1.418	5	0.964878	1.12585	8
IPI00320241	APOBEC1-binding protein 2;DnaJ homolog subfamily B member 11;ER-associated DNAJ;ER-associated dnaJ protein 3;ER-associated Hsp40 co-chaperone	Dnajb11	Q99KV1	4	6	4	6	1.2468	1.0878	5	0.939408	1.17944	7
IPI00656325;IPI00876255	N-ethylmaleimide-sensitive fusion protein;Suppressor of K(+) transport growth defect 2;Vesicle-fusing ATPase;Vesicular-fusion protein NSF	Nsf;Skd2	P46460	4	6	4	6	0.83511	0.65531	4	0.933358	1.11513	9
IPI00128945	Macropain subunit C7-I;Multicatalytic endopeptidase complex subunit C7-I;Proteasome component C7-I;Proteasome subunit beta type-2;Proteasome subunit beta type	Psmb2;mCG_10897;RP23-120H2.2-001	Q9R1P3;A2A882;Q8BJX0	4	6	4	6	0.86657	0.55511	4	0.720357	0.797194	6
IPI00172197	Actin-binding protein anillin;Anln protein	Anln	Q8K298;Q05CD5	4	6	4	6	0.48364	0.39537	4	0.707314	0.927558	6
IPI00653841;IPI00877182;IPI00330063;IPI00848950	Putative uncharacterized protein;Capping protein (Actin filament) muscle Z-line, alpha 1;CapZ alpha-1;F-actin-capping protein subunit alpha-1	Capza1;mCG_9780;Cappa1	Q3UJV2;Q3TLJ0;Q3UAS2;Q5RKN9;P47753	4	6	4	6	0.85445	0.62127	6	0.685119	0.877732	6
IPI00110760	DnaJ homolog subfamily B member 4	Dnajb4	Q9D832	4	6	4	6	0.84166	0.72427	4	0.552639	0.689845	6
IPI00119138	Complex III subunit 2;Core protein II;Cytochrome b-c1 complex subunit 2, mitochondrial;Ubiquinol-cytochrome-c reductase complex core protein 2	Uqcrc2	Q9DB77	4	6	4	6	2.0602	1.6941	5	0.49838	0.586235	5
IPI00118910	Monocarboxylate transporter 4;Solute carrier family 16 member 3;Putative uncharacterized protein;Solute carrier family 16 (Monocarboxylic acid transporters), member 3;Solute carrier family 16 (Monocarboxylic acid transporters), member 3, isoform CRA_a	Mct4;Slc16a3;mCG_2155;RP23-378G22.1-001	P57787;Q3TMA0;Q3UDP9	4	6	4	6	0.36642	0.29916	6	0.176326	0.203865	17
IPI00653438;IPI00468202	Putative uncharacterized protein;5T4 oncofetal trophoblast glycoprotein;Trophoblast glycoprotein	Tpbg;5t4	Q3UPI2;Q8C7R8;Q9Z0L0	5	6	5	6	3.6387	2.8194	8	1.89047	2.52525	24
IPI00331628	17-beta-hydroxysteroid dehydrogenase 4;3-alpha,7-alpha,12-alpha-trihydroxy-5-beta-cholest-24-enoyl-CoA hydratase;3-hydroxyacyl-CoA dehydrogenase;D-bifunctional protein;Peroxisomal multifunctional enzyme type 2;Putative uncharacterized protein	Edh17b4;Hsd17b4	P51660;Q3TT11;Q3UHW2	5	6	5	6	1.6407	1.1621	7	1.45868	1.75399	9
IPI00228253;IPI00776358;IPI00330685;IPI00881591;IPI00880627	Acetyl-CoA acetyltransferase, cytosolic;Cytosolic acetoacetyl-CoA thiolase;Acetyl-Coenzyme A acetyltransferase 3;Putative uncharacterized protein;Acetyl CoA transferase-like protein	Acat2;Acat3	Q8CAY6;Q80X81;Q8R4V3	5	6	5	6	0.6656	0.65859	5	1.41683	1.69354	6
IPI00125521;IPI00944141;IPI00857345	40S ribosomal protein S5;40S ribosomal protein S5, N-terminally processed;Putative uncharacterized protein;Ribosomal protein S5;Ribosomal protein S5, isoform CRA_a	Rps5;mCG_22552	P97461;Q91V55	5	6	5	6	1.9434	1.1772	8	0.970214	1.06408	6
IPI00471361	Carboxy terminus of Hsp70-interacting protein;E3 ubiquitin-protein ligase CHIP;STIP1 homology and U box-containing protein 1;Putative uncharacterized protein	Chip;Stub1	Q9WUD1;Q3TYJ0	5	6	5	6	1.3316	0.96282	5	0.805802	1.05821	6
IPI00120769;IPI00416751	Equilibrative nitrobenzylmercaptopurine riboside-sensitive nucleoside transporter;Equilibrative nucleoside transporter 1;Nucleoside transporter, es-type;Solute carrier family 29 member 1;Equilibrative nucleoside transporter 1 variant delta 11;Putative uncharacterized protein;Solute carrier family 29 (Nucleoside transporters), member 1, isoform CRA_a	Ent1;Slc29a1;mCG_18248	Q9JIM1-1;Q9JIM1;A8VP81;Q3UJY1;Q9JIM1-2;Q3TCZ2	5	6	5	6	0.60568	0.51087	13	0.375108	0.469131	50
IPI00406790;IPI00828919;IPI00858128;IPI00112584;IPI00475044;IPI00858144;IPI00857865;IPI00649778;IPI00875723;IPI00649296;IPI00470962;IPI00474502;IPI00475302;IPI00624499;IPI00648630;IPI00515669;IPI00420725;IPI00515172;IPI00621806	Calcium/calmodulin-dependent protein kinase type II subunit delta;Calcium/calmodulin-dependent protein kinase II delta;Putative uncharacterized protein;Calcium/calmodulin-dependent protein kinase II, beta;Calcium/calmodulin-dependent protein kinase II, beta, isoform CRA_b;Calmodulin-dependent protein kinase II beta M isoform insert;Calmodulin-dependent protein kinase II beta M isoform;Calmodulin-…	Camk2d;Kiaa4163;Camk2b;mCG_122182;RP23-340E18.5-009;RP23-340E18.5-002;RP23-340E18.5-010;Camk2g;RP23-340E18.5-004;RP23-340E18.5-011;RP23-340E18.5-008;Camk2a;mKIAA0968;RP23-340E18.5-001	Q6PHZ2-5;Q6PHZ2;Q6PHZ2-4;Q6PHZ2-1;O70459;Q6PHZ2-2;Q3V1X9;Q8C8X9;Q8CCM0;Q5SVJ0;Q8K4W5;Q9WVJ1;Q5SVI1;Q8K4W4;Q68EG2;P28652;Q8BL41;Q5SVI2;Q5SVI3;Q5SVI0;Q3TY93;Q5SVJ1;Q80TN1;Q5SVI9;P11798-1;P11798	6	6	4	3	0.65693	0.54132	8	1.1488	1.28039	11
IPI00119478	Tropomodulin-3;Ubiquitous tropomodulin;Putative uncharacterized protein	Tmod3	Q9JHJ0;Q3TFA9;Q8C3Z3	6	6	6	6	1.4513	1.3069	6	1.14584	1.4489	6
IPI00408892	Ras-related protein Rab-7a;MCG130610;Putative uncharacterized protein;Rab7;Rab7 protein	Rab7;Rab7a;mCG_130610	P51150;Q4FJQ0	6	6	6	6	1.4072	0.97522	10	1.0324	1.20343	6
IPI00283862	Macropain subunit C2;Multicatalytic endopeptidase complex subunit C2;Proteasome component C2;Proteasome nu chain;Proteasome subunit alpha type-1;Proteasome subunit alpha type;20S proteasome subunit C2	Psma1;mCG_123908	Q9R1P4;Q3TS44;Q8BTU5;Q9JHS5	6	6	6	6	0.92199	0.6383	6	0.8992	1.02853	6
IPI00315983;IPI00221679	Long chain base biosynthesis protein 1;Serine palmitoyltransferase 1;Serine-palmitoyl-CoA transferase 1;Putative uncharacterized protein;Serine palmitoyltransferase, long chain base subunit 1	Lcb1;Sptlc1	O35704;Q3TST8;Q3TTW4;Q3V3A0;Q3V3Z5;Q8BH11;Q8C295	6	6	6	6	1.4776	1.1972	9	0.859697	0.973236	11
IPI00331644;IPI00475256	Macropain subunit C8;Multicatalytic endopeptidase complex subunit C8;Proteasome component C8;Proteasome subunit alpha type-3;Proteasome subunit K;Proteasome subunit alpha type	Psma3	O70435;Q58EV4;Q9DCD8	6	6	6	6	0.97593	0.69898	10	0.858738	1.01146	6
IPI00848866;IPI00474757;IPI00354819;IPI00409817;IPI00462232;IPI00850361;IPI00458035;IPI00850299	17 kDa myosin light chain;Myosin light chain 3;Myosin light chain alkali 3;Myosin light polypeptide 6;Smooth muscle and nonmuscle myosin light chain alkali 6;Myosin light polypeptide 6 alkali smooth muscle and non-muscle protein;Putative uncharacterized protein;MCG140959, isoform CRA_a;Myl6 protein;Myosin, light polypeptide 6, alkali, smooth muscle and non-muscle	Myl6;Myln;Gm8894;mCG_140959	Q60605-2;Q60605;B0LAC7;Q3TIG9;Q642K0;Q60605-1	6	6	6	6	0.71673	0.37944	6	0.777182	0.832639	6
IPI00225407;IPI00276157	Apoptosis-inducing factor 2;Apoptosis-inducing factor homologous mitochondrion-associated inducer of death;Apoptosis-inducing factor-like mitochondrion-associated inducer of death	Aifm2;Amid	Q8BUE4-1;Q8BUE4;Q8BUE4-2	6	6	6	6	1.7248	1.6317	6	0.766636	0.968711	6
IPI00120716;IPI00775863;IPI00758356	Guanine nucleotide-binding protein G(I)/G(S)/G(T) subunit beta-1;Transducin beta chain 1;Beta1 subnuit of GTP-binding protein;Beta1 subunit of GTP-binding protein;Guanine nucleotide binding protein, beta 1;Guanine nucleotide binding protein, beta 1, isoform CRA_b;Putative uncharacterized protein;G-protein beta subunit	Gnb1;mCG_23363;RP23-183D11.1-001	P62874;Q3TQ70;Q3U1B1;Q61621	6	6	2	2	1.3604	0.97101	8	0.72427	0.949938	7
IPI00135130	Alanine/serine/cysteine/threonine transporter 1;Neutral amino acid transporter A;SATT;Solute carrier family 1 member 4;Putative uncharacterized protein;Solute carrier family 1 (Glutamate/neutral amino acid transporter), member 4;Neutral amino acid transporter ASCT1	Asct1;Slc1a4;mCG_11066;RP23-403O15.1-001	O35874;Q3US35;Q3UTP8;Q5SSP3;Q8BXT5;Q9ESU8	6	6	6	6	1.0405	0.8675	9	0.433144	0.559065	40
IPI00128193	Activin receptor-like kinase 3;BMP-2/BMP-4 receptor;Bone morphogenetic protein receptor type-1A;Serine/threonine-protein kinase receptor R5;Putative uncharacterized protein;Bone morphogenetic protein receptor type 1a;BRK-1T	Acvrlk3;Bmpr;Bmpr1a	P36895;Q3UP52;Q53Z43;Q60607	7	6	7	6	2.2794	2.1643	6	1.30032	1.75064	12
IPI00228955;IPI00753792;IPI00227814;IPI00918505;IPI00853880	Acute-phase response factor;Signal transducer and activator of transcription 3;Putative uncharacterized protein;Stat3 protein;STAT3	Aprf;Stat3;RP23-279L23.5-002;RP23-279L23.5-011	P42227-1;P42227;Q3U5Q4;Q3U6S9;Q3ULI4;P42227-3;P42227-2;Q6GU23;B7ZC18;Q8CFJ6;Q99ML3	7	6	7	6	1.0432	1.0035	7	0.935191	1.32196	6
IPI00117087	Hsp90 chaperone protein kinase-targeting subunit;Hsp90 co-chaperone Cdc37;p50Cdc37	Cdc37	Q61081	7	6	7	6	0.7786	0.62623	15	0.775795	0.871764	11
IPI00132194	Aminoacyl tRNA synthase complex-interacting multifunctional protein 1;Endothelial monocyte-activating polypeptide 2;Endothelial monocyte-activating polypeptide II;Multisynthase complex auxiliary component p43;Small inducible cytokine subfamily E member 1;Putative uncharacterized protein	Aimp1;Emap2;Scye1	P31230;Q3TUZ1;Q3UZG4;Q8C2U7	7	6	7	6	0.63617	0.56127	11	0.74129	0.895736	10
IPI00111560;IPI00347814;IPI00850678;IPI00755843;IPI00754518;IPI00849165;IPI00406502	Phosphatase 2A inhibitor I2PP2A;Protein SET;Template-activating factor I;Putative uncharacterized protein;SET translocation;cDNA sequence BC085271;Set protein	Set;RP23-261D24.1-001;BC085271;RP23-261D24.1-004;RP23-261D24.1-003	Q9EQU5-1;Q9EQU5;Q3T9S3;Q5U445;A2BE93;A2BE92;Q921H2;Q9CRT3;Q9EQU5-3	8	6	1	0	1.3556	1.1186	14	0.849113	1.06842	16
IPI00109221	Phosphatidylinositide phosphatase SAC1;Suppressor of actin mutations 1-like protein	Kiaa0851;Sac1;Sacm1l;SAC1	Q9EP69;B0LAE6	8	6	8	6	1.5482	1.5027	8	0.83724	1.14022	7
IPI00223154;IPI00877282	Dehydrogenase/reductase SDR family member 13;Dehydrogenase/reductase (SDR family) member 13	Dhrs13;RP23-43J1.3-003	Q5SS80-1;Q5SS80;Q5SS80-2;B0QZT2	8	6	8	6	1.9839	1.8298	8	0.830703	1.04374	6
IPI00466989;IPI00648361	MET18 homolog;MMS19 nucleotide excision repair protein homolog;MMS19-like protein	Mms19;Mms19l	Q9D071-1;Q9D071;Q9D071-2	8	6	8	6	1.3892	1.2575	11	0.800256	0.998004	5
IPI00317902;IPI00875197;IPI00473542	Macropain epsilon chain;Multicatalytic endopeptidase complex epsilon chain;Proteasome chain 6;Proteasome epsilon chain;Proteasome subunit beta type-5;Proteasome subunit X;Putative uncharacterized protein	Psmb5	O55234;Q8BTY5	8	6	8	6	0.98737	0.6304	8	0.790202	0.90212	6
IPI00114368;IPI00880617	ER-Golgi SNARE of 24 kDa;SEC22 vesicle-trafficking protein homolog B;SEC22 vesicle-trafficking protein-like 1;Vesicle-trafficking protein SEC22b;Putative uncharacterized protein	Sec22b;Sec22l1	O08547;Q3UZ06	8	6	8	6	1.4757	1.033	9	0.745045	0.869943	12
IPI00313275;IPI00849698	Sorting nexin-9;Putative uncharacterized protein	Snx9	Q91VH2;Q3TZU7;Q3U1P2;Q9CZK0	8	6	8	6	0.88812	0.66349	9	0.66357	0.810373	9
IPI00467833	Triosephosphate isomerase;Triose-phosphate isomerase	Tpi;Tpi1	P17751	8	6	8	6	0.29311	0.19309	12	0.635445	0.751767	7
IPI00123278	Pyrroline-5-carboxylate reductase 2;Pyrroline-5-carboxylate reductase	Pycr2;mCG_19836	Q922Q4;Q3TJ21;Q3TMZ1	8	6	8	6	0.69976	0.50598	12	0.568279	0.67331	7
IPI00265471;IPI00308217	Putative uncharacterized protein;Adenylosuccinate lyase;Adenylosuccinase	Adsl;mCG_11489;Adl	Q3TMB8;Q8VCD4;P54822	8	6	8	6	0.17987	0.13635	11	0.403861	0.478583	7
IPI00403938;IPI00420656;IPI00785310;IPI00785360;IPI00785346	Hexabrachion;Tenascin;Tenascin-C;Fibronectin type III;Tnc protein;Tenascin C, isoform CRA_a;Tenascin C (Hexabrachion);Putative uncharacterized protein	Hxb;Tnc;tenascin-C;mCG_20077;RP24-144L11.1-003	Q80YX1-1;Q80YX1;Q9WUU4;Q80YX1-2;Q80YX1-3;Q80YX1-4;Q80YX1-5;Q148T4;Q148T5;Q80YX0;Q8C9Z1	9	6	9	6	2.1138	2.1491	9	2.25093	2.77331	7
IPI00222924;IPI00830369	Transmembrane protein 214	Tmem214	Q8BM55-1;Q8BM55;Q8BM55-2	9	6	9	6	3.1917	2.9054	11	1.37599	1.7824	6
IPI00230660;IPI00857457;IPI00849692;IPI00113394;IPI00849417;IPI00850815;IPI00621613;IPI00749889;IPI00857288;IPI00857931	40S ribosomal protein S15a;Putative uncharacterized protein;Ribosomal protein S15A;Ribosomal protein S15a, isoform CRA_c	Rps15a;mCG_141494	P62245;Q5M9M4	9	6	9	6	2.0017	1.0618	10	0.976658	1.04373	6
IPI00313475;IPI00750074;IPI00776084;IPI00751391;IPI00776275;IPI00775853	ATP synthase subunit gamma, mitochondrial;F-ATPase gamma subunit;ATP synthase gamma chain;ATP synthase gamma-subunit;ATP synthase, H+ transporting, mitochondrial F1 complex, gamma polypeptide 1	Atp5c1;RP23-119N4.1-001;RP23-119N4.1-003;RP23-119N4.1-002;RP23-119N4.1-005;RP23-119N4.1-007;RP23-119N4.1-004	Q91VR2;Q3UD06;Q9D9D7;Q9ERA8;Q8C2Q8;Q9Z1F5;A2AKU9;A2AKV3;A2AKV2;A2AKV1	9	6	9	6	0.69199	0.48989	18	0.375982	0.442439	11
IPI00461456;IPI00849847;IPI00874935;IPI00758298;IPI00754976;IPI00752639;IPI00752985;IPI00876212;IPI00848364;IPI00876172	60S ribosomal protein L23a;Rpl23a protein;MCG10806;Putative uncharacterized protein;Ribosomal protein L23a	Rpl23a;mCG_10806;RP23-185A18.4-001	P62751;Q4V9X9;Q5M9M5;Q91YK6	10	6	10	6	1.9206	1.1864	13	0.964692	1.01754	8
IPI00132481;IPI00776017	Activator 1 36 kDa subunit;Activator 1 subunit 5;Replication factor C 36 kDa subunit;Replication factor C subunit 5;Putative uncharacterized protein;MCG8761;Replication factor C (Activator 1) 5;Rfc5 protein	Rfc5;mCG_8761	Q9D0F6;Q3UDK3;Q5HZI8;Q8CFZ9	10	6	10	6	1.1896	0.79182	10	0.815993	1.03826	7
IPI00120503	Beta-coat protein;Coatomer subunit beta;Coatomer protein complex, subunit beta 1, isoform CRA_b;Putative uncharacterized protein	Copb;Copb1;mCG_2291	Q9JIF7;Q3T9Y4;Q3TT72;Q3U8G9;Q3UE02	11	6	11	6	0.95948	0.89573	21	1.1531	1.53433	6
IPI00624896;IPI00647977;IPI00662793;IPI00474904	Aspartate beta-hydroxylase;Aspartyl/asparaginyl beta-hydroxylase;Peptide-aspartate beta-dioxygenase;Aspartate-beta-hydroxylase;Aspartate-beta-hydroxylase, isoform CRA_c;Putative uncharacterized protein;Aspartly beta-hydroxylase;Aspartyl beta-hydroxylase Humbug splice variant	Asph;mCG_124817;RP23-152A20.3-001;RP23-152A20.3-002;RP23-152A20.3-003;ASPH	Q8BSY0;A2AL84;Q8BQK0;A2AL85;Q8CBM2;Q9EQ66;Q9EQ67	11	6	11	6	1.9871	1.7687	13	1.04274	1.34032	9
IPI00132460;IPI00649136;IPI00880492;IPI00874521;IPI00118166	60S ribosomal protein L26;Silica-induced gene 20 protein;Putative uncharacterized protein;MCG50660, isoform CRA_a;MCG50660, isoform CRA_b;MCG6351;Ribosomal protein L26	Rpl26;mCG_50660;mCG_6351;RP23-396M19.1-001;RP23-396M19.1-002;RP23-396M19.1-003	P61255;Q3U7N1;Q4FZH2;B1ARA5;B1ARA3	12	6	12	6	1.9071	1.1717	18	0.949668	1.01151	10
IPI00124820	Coronin-1C;Coronin-3;Putative uncharacterized protein;Coronin, actin binding protein 1C	Coro1c;mCG_3535	Q9WUM4;Q3TEU8;Q3TF74;Q3U8F0;Q499X7;Q5PPQ7	12	6	12	6	1.2538	0.99056	12	0.756945	0.867303	6
IPI00127691	Glutathione synthase;Glutathione synthetase;Putative uncharacterized protein;Glutathione synthetase, isoform CRA_a	Gss;mCG_21066;RP23-260N23.6-001	P51855;Q3TWM2;Q3UEE2;Q541E2;Q8R436	12	6	12	6	0.12633	0.10778	11	0.35895	0.405943	5
IPI00828223;IPI00222977;IPI00649821	Signal recognition particle 68;Signal recognition particle 68 kDa protein;Srp68 protein	mCG_6849;RP23-174D24.5-001;Srp68;RP23-174D24.5-002	A2AAN1;Q8BMA6;A2AAN2;Q8K258	14	6	14	6	1.6582	1.2301	16	1.06958	1.28904	6
IPI00109419;IPI00881456	Chromokinesin;Chromosome-associated kinesin KIF4;Putative uncharacterized protein;Kinesin family member 4;Kinesin family member 4, isoform CRA_a	Kif4;Kif4a;Kns4;mCG_12204;RP23-213F21.3-001	P33174;Q3UWH4;Q3UXW0;Q80YP3	14	6	14	6	0.66586	0.52964	14	0.876194	1.15733	6
IPI00130095;IPI00654422	ATP-dependent DNA helicase VIII;GAP SH3 domain-binding protein 1;HDH-VIII;Ras GTPase-activating protein-binding protein 1;MKIAA4115 protein;MCG11503;Ras-GTPase-activating protein SH3-domain binding protein 1;Putative uncharacterized protein	G3bp;G3bp1;mKIAA4115;mCG_11503;RP23-336J1.4-001	P97855;Q571F9;Q5NCU1;Q3UR88	14	6	12	5	1.7662	1.6578	30	0.857412	1.13767	7
IPI00133440;IPI00649084;IPI00876224;IPI00890014;IPI00126917	B-cell receptor-associated protein 32;Prohibitin;Putative uncharacterized protein;MCG48927;RIKEN cDNA 1700071K01 gene	Phb;RP23-17C2.2-002;1700071K01Rik;mCG_48927	P67778;Q5SQG5;Q3TV00;Q3V2K0	14	6	14	6	1.1044	0.75727	14	0.466309	0.547226	6
IPI00116825	ATP-binding cassette sub-family F member 2;Putative uncharacterized protein	Abcf2	Q99LE6;Q3UVI9	17	6	17	6	1.3562	0.94795	18	0.614402	0.816993	9
IPI00116074	Aconitate hydratase, mitochondrial;Citrate hydro-lyase	Aco2	Q99KI0	18	6	18	6	0.23566	0.2277	18	1.24545	1.69817	6
IPI00356904;IPI00757373	Farp1 protein;Putative uncharacterized protein	Farp1	Q80VF7;Q8BM51;Q8K2R0;Q8R2X2;Q99KU3;C4IXU2	19	6	18	6	2.1699	1.7668	19	0.956389	1.25441	8
IPI00319830;IPI00121892;IPI00831369	Beta-II spectrin;Embryonic liver fodrin;Fodrin beta chain;Spectrin beta chain, brain 1;Spectrin, non-erythroid beta chain 1;Putative uncharacterized protein;Spnb2 protein;Brain beta-spectrin;MKIAA4049 protein	Elf;Spnb2;Spnb-2;Sptb2;Sptbn1;mKIAA4049	Q62261-1;Q62261;Q8BQ35;Q8R1C2;Q62261-2;Q3TTX2;Q3TZN6;Q8C509;P70435;Q5DTR4	32	6	32	6	1.0108	1.1591	31	0.960707	1.2712	6
IPI00353927	Protein Hook homolog 3;Putative uncharacterized protein;Hook homolog 3 (Drosophila)	Hook3	Q8BUK6;Q3UUZ6;Q5BKS5	2	7	2	7	1.5189	1.4697	2	1.58403	2.06526	9
IPI00662007	Exoc6b protein;MCG141526;Putative uncharacterized protein	Exoc6b;mCG_141526;Sec15l2	A6H5Z3;Q3UN15	2	7	2	7	2.0144	1.9644	2	0.953652	1.33034	7
IPI00111013;IPI00881091;IPI00404551;IPI00927957	Cathepsin D;Ctsd protein;Putative uncharacterized protein;Cathepsin D, isoform CRA_a	Ctsd;mCG_11067	P18242;Q05BF3;Q3TIR0;Q3TJN3;Q3TWD0;Q3TWL1;Q3TWR6;Q3TXL5;Q3U651;Q3U7I9;Q3U7P0;Q3U8W5;Q3UAQ1;Q3UC89;Q3UCD9;Q8VCK2;Q3UCW4;Q8C243	2	7	2	7	1.0608	0.82169	3	0.946701	1.05734	8
IPI00124178	Long chain base biosynthesis protein 2;Long chain base biosynthesis protein 2a;Serine palmitoyltransferase 2;Serine-palmitoyl-CoA transferase 2;Putative uncharacterized protein;Serine palmitoyltransferase, long chain base subunit 2, isoform CRA_a;MKIAA0526 protein	Lcb2;Sptlc2;mCG_17474;mKIAA0526	P97363;Q3UT78;Q3UZQ0;Q542D6;Q6A053;Q8BNV0;Q8C9F8	2	7	2	7	1.1015	0.9874	2	0.857118	1.24151	7
IPI00133374;IPI00474373;IPI00928073	Sequestosome-1;STONE14;Ubiquitin-binding protein p62	A170;Sqstm1;STAP	Q64337-1;Q64337;Q64337-2	2	7	2	7	0.57641	0.54821	2	0.230023	0.316286	23
IPI00129968	Embigin;Teratocarcinoma glycoprotein Gp-70;Putative uncharacterized protein	Emb;Gp70	P21995;Q3TI59;Q3TSZ8;Q3UFK0	2	7	2	7	0.60179	0.42923	2	0.132258	0.159114	17
IPI00776048;IPI00330902;IPI00762214	Tra1 homolog;Transformation/transcription domain-associated protein;Putative uncharacterized protein	Trrap	Q80YV3;Q3UH32	3	7	3	7	2.2538	3.9664	3	1.11323	1.41427	7
IPI00330729;IPI00467055	Casein kinase I isoform alpha;CK1;Putative uncharacterized protein;Casein kinase 1, alpha 1;Casein kinase 1, alpha 1, isoform CRA_a	Csnk1a1;mCG_12653	Q8BK63-1;Q8BK63;Q3U772;Q3U844;Q8BK63-2;Q3TVX1;Q6PJ87	3	7	3	7	1.4295	1.0874	4	0.83633	1.07081	8
IPI00396753;IPI00890142	Protein FAM171A2	Fam171a2	A2A699-1;A2A699;A2A699-2	3	7	2	6	1.3384	1.3713	3	0.692089	0.933271	7
IPI00121279	Megakaryocyte-potentiating factor;Mesothelin;Mesothelin, cleaved form;Pre-pro-megakaryocyte-potentiating factor	Mes;Mpf;Msln	Q61468	3	7	3	7	3.2195	2.5917	4	0.573526	0.632831	12
IPI00379876	Tubulin--tyrosine ligase-like protein 12	Ttll12	Q3UDE2	3	7	3	7	0.56314	0.43881	3	0.572574	0.694879	7
IPI00624138;IPI00553278;IPI00655224;IPI00126969;IPI00654993;IPI00109996;IPI00845660;IPI00869446;IPI00929856	H-2 class I histocompatibility antigen, D-B alpha chain;Cell surface glycoprotein;H-2D(q) antigen, partial 3 cds.;H-2L(Q) antigen;L(W16) protein;D(B) glycoprotein;H2D;Histocompatibility 2, D region locus 1;MCG22611, isoform CRA_a;Putative uncharacterized protein;H-2D cell surface glycoprotein;H-2 class I histocompatibility antigen, L-D alpha chain;H2-D1 protein;Class I MHC H2-D-beta transplantati…	H2-D1;H-2L(q);L(w16);MHC L(w16);D(b) gene;H2D;mCG_22611;H-2D;H2-L;H2-Q2	P01899;O19453;Q792Z7;O78207;Q31168;O78206;Q31167;P01897;Q3KQJ3;Q8R3Y0;O19467	3	7	3	3	0.97498	0.9368	3	0.422619	0.474248	14
IPI00225275;IPI00831057	Glycogen phosphorylase, muscle form;Myophosphorylase;Putative uncharacterized protein	Pygm	Q9WUB3;Q9CTZ0	4	7	0	4	0.29611	0.28789	4	14.7024	17.4137	9
IPI00221707	MKIAA1469 protein;Fibronectin leucine rich transmembrane protein 3;Fibronectin leucine rich transmembrane protein 3, isoform CRA_a;Putative uncharacterized protein	Flrt3;mKIAA1469;mCG_130708;RP23-388J20.1-001	Q6ZPQ1;Q8BGT1	4	7	4	7	2.5627	2.5253	4	2.2988	3.12695	12
IPI00111981	GTP-binding protein 9;Obg-like ATPase 1;Putative uncharacterized protein	Gtpbp9;Ola1	Q9CZ30-1;Q9CZ30;Q3TJF2;Q3TW21	4	7	4	7	0.74606	0.5787	4	0.995619	1.11881	9
IPI00620800;IPI00667092	Putative uncharacterized protein;Fam38a protein;MKIAA0233 protein	BC039210;Fam38a;mKIAA0233	Q3UM62;Q80XT7;Q6ZQF9;Q7TQL5	4	7	4	7	1.1121	1.2087	5	0.648382	0.824674	15
IPI00318671	EH domain-containing protein 4;PAST homolog 2;EH-domain containing 4-KJR;EH-domain containing 4;Putative uncharacterized protein	Ehd4;Past2;ehd4;mCG_9738;RP23-383I16.6-001	Q9EQP2;Q1MWP8;Q1MWP9;Q3TM70;Q3TQ74;Q3TWP9;Q91VL7	4	7	4	6	0.25913	0.24525	4	0.475195	0.653211	7
IPI00757771;IPI00123831;IPI00662285;IPI00762688	Neuroplastin;Stromal cell-derived receptor 1	Nptn;Sdfr1;Sdr1	P97300-1;P97300;P97300-3	4	7	4	7	0.97163	0.89913	9	0.470965	0.611733	29
IPI00136929	Gamma actin-like protein	Actg1;Actl	Q9QZ83	5	7	2	2	0.84571	0.5991	23	1.15358	1.35757	28
IPI00420394;IPI00762748	Chorea-acanthocytosis protein homolog;Chorein;Vacuolar protein sorting-associated protein 13A;Putative uncharacterized protein Vps13a 3 variant I;Putative uncharacterized protein Vps13a 3 variant III;MCG13987, isoform CRA_b;Vps13a protein;Putative uncharacterized protein Vps13a 5 variant I;Putative uncharacterized protein Vps13a 5 variant II;Putative uncharacterized protein Vps13a 5 variant III;P…	Chac;Kiaa0986;Vps13a;Vps13a 3 variant I;Vps13a 3 variant III;mCG_13987;Vps13a 5 variant I;Vps13a 5 variant II;Vps13a 5 variant III;Vps13a 3 variant V;Vps13a 3 variant VI	Q5H8C4-1;Q5H8C4;A1ILI1;Q6P6M9;Q5H8C4-2;A1ILH6;A1ILI5;Q8C9M0;Q8CDS8	5	7	5	7	1.7836	1.5273	5	1.13482	1.38514	9
IPI00654054;IPI00266281	Putative uncharacterized protein;32 kDa thioredoxin-related protein;Thioredoxin-like protein 1	Txnl1;Trp32;Txnl	Q3UNH3;Q8CDN6;Q3U8R9;Q3UBF4	5	7	5	7	0.82684	0.61454	7	0.967305	1.26825	7
IPI00378206;IPI00378207	F-box and WD-40 domain-containing protein 8;F-box/WD repeat-containing protein 8;Putative uncharacterized protein	Fbxw8	Q8BIA4-1;Q8BIA4;Q3TQ22;Q8BIA4-4	5	7	5	7	1.6152	1.3509	5	0.950029	1.16504	8
IPI00114560	Ras-related protein Rab-1A;YPT1-related protein;RAB1, member RAS oncogene family, isoform CRA_a;Rab1A;Putative uncharacterized protein;RAB1, member RAS oncogene family;MKIAA3012 protein	Rab1;Rab1A;mCG_11056;RP23-19L22.4-001;mKIAA3012	P62821;Q0PD67;Q3UB66;Q5SW88;Q6ZPF0	5	7	0	1	1.5368	0.99207	8	0.949037	1.07251	8
IPI00153990	Actin-related protein 1B;Beta-centractin;Actr1b protein	Actr1b	Q8R5C5;Q8R1B2	5	7	1	3	0.66495	0.46697	6	0.922084	1.02141	8
IPI00399798;IPI00399800;IPI00123957;IPI00399799;IPI00943419	CD97 antigen;Cd97 protein;Putative uncharacterized protein	Cd97	Q9Z0M6-1;Q9Z0M6;Q9Z0M6-3;Q4FJS6;Q9Z0M6-2;Q9DC42	5	7	5	7	1.8543	1.4864	5	0.848392	1.07434	25
IPI00125960	N-myc downstream-regulated gene 1 protein;Protein NDRG1;N-myc downstream regulated gene 1;Putative uncharacterized protein	Ndr1;Ndrg1;Ndrl;Tdd5	Q62433;B7ZWC0;Q3TD08;Q3TSR4;Q545R3	5	7	5	7	1.0077	0.7753	6	0.76365	0.910664	14
IPI00466128;IPI00649072;IPI00855205	Alcohol dehydrogenase [NADP+];Aldehyde reductase;Aldo-keto reductase family 1 member A1;Putative uncharacterized protein;Aldo-keto reductase family 1, member A4 (Aldehyde reductase)	Akr1a1;Akr1a4;RP23-177C18.1-001;RP23-177C18.1-003	Q9JII6;Q3UJW9;Q540D7;Q80XJ7;B1AXW3;Q810X5	5	7	5	7	0.22441	0.1552	5	0.662471	0.805477	7
IPI00117063;IPI00830623	Protein pigpen;RNA-binding protein FUS;Putative uncharacterized protein	Fus	P56959;Q3UK30;Q3USY4	6	7	6	7	3.2488	3.2774	10	1.5917	2.10588	10
IPI00230005;IPI00227900	cAMP-dependent protein kinase catalytic subunit alpha	Pkaca;Prkaca	P05132-1;P05132;P05132-2	6	7	3	2	1.0653	0.95292	6	1.41203	1.65673	8
IPI00894884;IPI00342382;IPI00929896;IPI00280255;IPI00649479;IPI00895176;IPI00895478	Exosome component 10;Putative uncharacterized protein;Autoantigen PM/Scl 2 homolog;Polymyositis/scleroderma autoantigen 2 homolog;Exosome component 10, isoform CRA_c;Exosc10 protein;P100 polymyositis-scleroderma overlap syndrome associated autoantigen homolog	Exosc10;RP23-331P21.1-001;Pmscl2;mCG_16664;RP23-331P21.1-005;RP23-331P21.1-002	B1ARY9;Q8R2R0;Q9CVF6;P56960;Q3UNK6;B2KFQ9;Q99KY7;Q8K366;B1AVQ3;Q3TRD0;Q9CYJ3;B2KFR0;Q9R0B0;B2KG00	6	7	6	7	2.4093	2.0837	6	1.27209	1.49408	7
IPI00115627	Actin-like protein 3;Actin-related protein 3;Putative uncharacterized protein;Actr3 protein;MCG1196	Actr3;Arp3;mCG_1196	Q99JY9;Q3TGE1;Q3TGW0;Q3TWJ4;Q3UGH0;Q3ULF7;Q9ERF8	6	7	6	7	0.57794	0.44584	7	0.977613	1.09468	9
IPI00321744	Endoplasmic reticulum-Golgi intermediate compartment protein 1;ER-Golgi intermediate compartment 32 kDa protein;1200007D18Rik protein;MAA-136 protein;Putative uncharacterized protein;RIKEN cDNA 1200007D18;MKIAA1181 protein	Ergic1;Ergic32;maa-136;mCG_1583;mKIAA1181	Q9DC16;Q4FK22;Q69ZP5	6	7	6	7	1.5643	1.0864	6	0.86798	1.13303	9
IPI00138061;IPI00169975	Complement regulatory protein Crry;Protein p65	Crry;Cry	Q64735-1;Q64735;Q64735-2	6	7	6	7	1.8429	1.7877	12	0.821288	1.11184	19
IPI00133528	Coat protein GPP34;Golgi phosphoprotein 3;Golph3 protein;Putative uncharacterized protein	Golph3;Gpp34	Q9CRA5-1;Q9CRA5;Q05BZ0;Q3TIL4;Q3UWP6	6	7	5	6	1.532	1.1454	6	0.715768	0.942774	8
IPI00320208	Elongation factor 1-beta	Eef1b;Eef1b2	O70251	6	7	6	7	0.65264	0.42777	8	0.670196	0.808669	13
IPI00116761;IPI00857597	eIF-2B GDP-GTP exchange factor subunit alpha;Translation initiation factor eIF-2B subunit alpha;Eukaryotic translation initiation factor 2B, subunit 1 (Alpha);Putative uncharacterized protein	Eif2b1;mCG_17141	Q99LC8;Q3UZR8	6	7	6	7	0.92971	0.67829	6	0.517786	0.599161	7
IPI00121550	Sodium/potassium-dependent ATPase subunit beta-1;Sodium/potassium-transporting ATPase subunit beta-1;ATPase Na+/K+ transporting beta 1 polypeptide;Putative uncharacterized protein;ATPase, Na+/K+ transporting, beta 1 polypeptide;ATPase, Na+/K+ transporting, beta 1 polypeptide, isoform CRA_d	Atp1b1;Atp4b;mCG_9368	P14094;B0LAB6;Q3TRA6;Q3TSQ1;Q3TV47;Q545P0	6	7	6	7	0.70817	0.57906	13	0.220308	0.251699	30
IPI00453488	Anthrax toxin receptor 2;Putative uncharacterized protein	Antxr2	Q6DFX2;Q3TCL6	7	7	7	6	4.2094	3.4377	8	1.6047	1.74189	8
IPI00130992;IPI00830335;IPI00830214	Calcium-activated neutral proteinase small subunit;Calcium-dependent protease small subunit;Calcium-dependent protease small subunit 1;Calpain regulatory subunit;Calpain small subunit 1	Capn4;Capns1	O88456	7	7	7	7	1.5606	0.99866	9	1.39212	1.62943	12
IPI00221494;IPI00656313;IPI00656290	Lipoma-preferred partner homolog	Lpp	Q8BFW7-1;Q8BFW7;Q8BFW7-5;Q8BFW7-4	7	7	7	7	0.41536	0.29287	9	1.16234	1.37127	8
IPI00465880;IPI00755495;IPI00848900	40S ribosomal protein S17;Putative uncharacterized protein;MCG15301, isoform CRA_a;Ribosomal protein S17	Rps17;mCG_15301	P63276;Q3TK12;Q5M9L7;Q8BT90	7	7	7	7	2.0173	1.0682	10	0.9999	1.02575	7
IPI00322562;IPI00663582;IPI00112407;IPI00895514;IPI00895455	40S ribosomal protein S14;Ribosomal protein S14;Putative uncharacterized protein	Rps14;rps14	P62264;O70569;Q3UJS5	7	7	7	7	1.9625	1.0585	7	0.997108	1.01436	7
IPI00139795;IPI00742383	60S acidic ribosomal protein P2	Rplp2	P99027	7	7	7	7	1.9147	1.0357	8	0.988924	0.984737	6
IPI00115663;IPI00856365;IPI00857569;IPI00856500;IPI00858004	150 kDa dynein-associated polypeptide;DAP-150;Dynactin subunit 1;p150-glued;Putative uncharacterized protein;Dctn1 protein	Dctn1	O08788-1;O08788;Q3TB96;Q6NZM3;O08788-2;Q3T9V8	7	7	7	7	0.60131	0.46675	7	0.96432	1.17162	7
IPI00320698	Amino acid transporter A3;Na(+)-coupled neutral amino acid transporter 4;Sodium-coupled neutral amino acid transporter 4;Solute carrier family 38 member 4;System A amino acid transporter 3;Putative uncharacterized protein	Ata3;Nat3;Slc38a4;Snat4	Q8R1S9;Q9CVZ0	7	7	7	7	1.7069	1.5462	23	0.924642	1.22408	55
IPI00457898	BPG-dependent PGAM 1;Phosphoglycerate mutase 1;Phosphoglycerate mutase isozyme B;Phosphoglycerate mutase;Pgam1 protein	Pgam1;mCG_113582;mCG_133364;mCG_14289	Q9DBJ1;Q3U7Z6;Q6NWV5	7	7	7	7	0.35286	0.26052	13	0.869414	1.01595	8
IPI00331577;IPI00129395	Putative uncharacterized protein;Solute carrier family 7 (Cationic amino acid transporter, y+ system), member 5;4F2 light chain;Large neutral amino acids transporter small subunit 1;L-type amino acid transporter 1;Solute carrier family 7 member 5	Slc7a5;Lat1	Q3UG45;Q3UQM7;Q8R0X8;Q9Z127	7	7	6	6	1.8085	1.4942	40	0.762253	0.936944	83
IPI00124744	Activator 1 40 kDa subunit;Activator 1 subunit 2;Replication factor C 40 kDa subunit;Replication factor C subunit 2;Putative uncharacterized protein;Replication factor C (Activator 1) 2;Replication factor C (Activator 1) 2, isoform CRA_a;Rfc2 protein	Rfc2;mCG_16697	Q9WUK4;Q4KL82;Q99K91;Q9D0K3	7	7	7	7	1.1222	1.0291	6	0.735294	0.938791	7
IPI00109044;IPI00750441;IPI00758006;IPI00132705	MCG5400;Putative uncharacterized protein;2900073G15Rik protein;Myosin regulatory light chain 12B;Myosin regulatory light chain 20 kDa;Myosin regulatory light chain 2-B, smooth muscle isoform;Myosin regulatory light chain MRLC2	2900073G15Rik;mCG_5400;Mrlc2;Myl12b;Mylc2b	Q6ZWQ9;Q922W7;Q9CXD2;Q9D6E6;Q3THE2	7	7	3	3	0.56363	0.35788	11	0.707464	0.859402	14
IPI00116308	Hsc70-interacting protein;Protein FAM10A1;Protein ST13 homolog;Putative uncharacterized protein	Fam10a1;Hip;St13	Q99L47;Q3TGW8;Q3U3N7;Q3U8D2;Q3U9V1	7	7	7	7	0.6263	0.49628	13	0.689893	0.806062	18
IPI00230507;IPI00623553;IPI00881799	ATP synthase subunit d, mitochondrial;ATP synthase, H+ transporting, mitochondrial F0 complex, subunit d	Atp5h;RP23-380B14.2-007	Q9DCX2;B1ASE2	7	7	7	7	0.69051	0.4811	12	0.382731	0.41971	7
IPI00890117;IPI00848816;IPI00407543;IPI00409405	Cofilin, non-muscle isoform;Cofilin-1;Cofilin 1, non-muscle;Putative uncharacterized protein	Cfl1;mCG_11768	P18760;Q544Y7;Q9CX22	8	7	7	6	1.6837	0.88794	14	1.82542	1.93652	9
IPI00111271	Signal recognition particle receptor subunit beta;Putative uncharacterized protein	Srprb	P47758;Q542X6	8	7	8	7	2.4271	1.6619	10	1.39706	1.65489	7
IPI00230707	14-3-3 protein gamma;14-3-3 protein gamma, N-terminally processed;14-3-3 protein gamma subtype	Ywhag;14-3-3 gamma	P61982;A8IP69	8	7	7	7	1.3685	0.98691	12	1.04403	1.07618	8
IPI00131459;IPI00649586;IPI00551485	Metastasis inhibition factor NM23;NDPK-A;nm23-M1;Nucleoside diphosphate kinase A;Tumor metastatic process-associated protein;Nucleoside diphosphate kinase;Expressed in non-metastatic cells 1 protein	Nm23;Nme1;RP23-378I13.1-001;RP23-378I13.1-002;RP23-378I13.1-003	P15532;Q5NC81;Q5NC80;Q5NC79	8	7	4	3	0.34876	0.20972	9	0.979144	0.887233	7
IPI00131406	Proteasome subunit alpha type-7;Proteasome subunit RC6-1;Putative uncharacterized protein;Proteasome subunit alpha type	Psma7;mCG_6735;RP23-23G3.6-001	Q9Z2U0;Q3THL2;Q3TN31;Q3UIT9;Q542H2	8	7	8	7	0.85249	0.61626	11	0.786287	0.925926	7
IPI00119058;IPI00648993;IPI00230539	Adapter protein GRB2;Growth factor receptor-bound protein 2;SH2/SH3 adapter GRB2;Putative uncharacterized protein;Growth factor receptor bound protein 2;Growth factor receptor bound protein 2, isoform CRA_b;Growth factor receptor bound protein 2, isoform CRA_a	Grb2;mCG_6612;RP23-28I4.1-001;RP23-28I4.1-004;RP23-28I4.1-003	Q60631-1;Q60631;Q3U1Q4;Q3U5I5;B1AT92;Q60631-2;B1AT94	8	7	8	7	0.94543	0.62139	8	0.607644	0.702938	9
IPI00119930	5-AMP-activated protein kinase subunit gamma-1;Prkag1 protein;Putative uncharacterized protein;AMP activated protein kinase gamma 1	Prkaac;Prkag1	O54950;Q2VPC9;Q3TWR3;Q925V0	8	7	8	7	0.36657	0.26872	7	0.548246	0.693866	12
IPI00117910;IPI00831115	Peroxiredoxin-2;Thiol-specific antioxidant protein;Thioredoxin peroxidase 1;Thioredoxin-dependent peroxide reductase 1;Prdx2 protein	Prdx2;Tdpx1;Tpx	Q61171;Q5M9N9	9	7	9	7	0.30475	0.18272	9	1.43078	1.56723	7
IPI00229600;IPI00844664	DnaJ (Hsp40) homolog, subfamily C, member 10;Putative uncharacterized protein;DnaJ homolog subfamily C member 10;Endoplasmic reticulum DnaJ-PDI fusion protein 1;ER-resident protein ERdj5;J domain-containing protein disulfide isomerase-like protein	Dnajc10;RP23-282M14.2-001;Erdj5;Jpdi	A2ASA2;Q9CRX9;Q9DC23	9	7	9	7	1.7286	1.7032	10	1.19872	1.52084	10
IPI00128904	Alpha-CP1;Heterogeneous nuclear ribonucleoprotein E1;Poly(rC)-binding protein 1	Pcbp1	P60335	9	7	5	4	0.69444	0.61386	19	1.18392	1.39579	8
IPI00875198;IPI00120095;IPI00752578;IPI00460856	Interferon-gamma-inducible protein Mg11;SAM domain and HD domain-containing protein 1;Putative uncharacterized protein;SAM domain and HD domain 1;cDNA fis, clone TRACH3010757, highly similar to Interferon-gamma inducible protein MG11	Mg11;Samhd1;RP23-163J20.2-002	Q60710;Q3TCJ7;Q3UDX7;Q8C5C0;Q6ZQM3	9	7	9	7	0.61758	0.44485	10	0.968523	1.22835	11
IPI00653266;IPI00319874	Putative uncharacterized protein;Activator 1 subunit 4;Replication factor C subunit 4	Rfc4	Q3UI84;Q99J62	9	7	9	7	1.1061	0.85764	16	0.727326	0.925155	8
IPI00109932	ATP-dependent RNA helicase p54;DEAD box protein 6;Oncogene RCK homolog;Probable ATP-dependent RNA helicase DDX6	Ddx6;Hlr2;Rck	P54823	10	7	10	7	2.3414	1.933	14	1.34284	1.63479	8
IPI00112448;IPI00830211;IPI00762525	40S ribosomal protein S10;Putative uncharacterized protein;MCG21688;Ribosomal protein S10	Rps10;mCG_21688;RP24-535O17.1-001;RP24-535O17.1-002	P63325;Q3U9P0;Q5M9K7;Q3UW83	10	7	10	7	1.9044	1.1172	20	0.967024	1.01831	9
IPI00117288;IPI00277066;IPI00648228	CArG-binding factor-A;Heterogeneous nuclear ribonucleoprotein A/B;Heterogeneous nuclear ribonucleoprotein A/B, isoform CRA_c;Putative uncharacterized protein;S1 protein D2;Heterogeneous nuclear ribonucleoprotein A/B, isoform CRA_a;S1 protein C2;CArG-binding factor A;Hnrpab protein;Heterogeneous nuclear ribonucleoprotein A/B, isoform CRA_b	Cbf-a;Cgbfa;Hnrnpab;Hnrpab;mCG_6983;RP23-79E13.1-001;RP23-79E13.1-003;RP23-79E13.1-002	Q99020;Q544Z3;Q20BD0;Q3TMZ8;Q8CIR3;Q80XR6;Q9D6G1	10	7	10	7	1.6166	1.2831	20	0.797575	1.0207	9
IPI00114491;IPI00894639	Cell division control protein 2 homolog;Cyclin-dependent kinase 1;p34 protein kinase;Cell cycle p34 CDC2 kinase protein;Cdc2a protein	Cdc2;Cdc2a;Cdk1	P11440;Q8R4A4;Q99JW7	10	7	8	5	0.5675	0.40947	18	0.717618	0.851861	8
IPI00953768;IPI00420950;IPI00648982;IPI00649252;IPI00172364;IPI00666636;IPI00653624;IPI00914081;IPI00850617	Poly(A) binding protein, cytoplasmic 4;Putative uncharacterized protein;MCG5546, isoform CRA_c;Poly A binding protein, cytoplasmic 4	Pabpc4;mCG_5546;RP23-138L21.11-001;RP23-138L21.11-003;RP23-138L21.11-004;RP23-138L21.11-002;Gm12620;OTTMUSG00000007757	Q99LF8;Q3TSA5;Q6PHQ9;A3KFU5;A3KFU8;Q91YZ8;Q3UX16;Q3UTA6	10	7	9	7	1.5184	1.067	10	0.713216	0.898392	8
IPI00230355;IPI00911165	Eukaryotic peptide chain release factor GTP-binding subunit ERF3A;G1 to S phase transition protein 1 homolog;Putative uncharacterized protein;G1 to S phase transition 1	Erf3a;Gspt1	Q8R050;Q3UL02;Q8BPH0;Q8K2E1;Q8CCV1	10	7	10	7	0.26482	0.25352	10	0.677461	0.798339	9
IPI00120457	Cholesterol-regulated 39 kDa protein;Dimethylallyltranstransferase;Farnesyl diphosphate synthase;Farnesyl pyrophosphate synthase;Geranyltranstransferase;Putative uncharacterized protein;Fdps protein;MCG17543, isoform CRA_b;Farnesyl diphosphate synthetase	Fdps;mCG_17543	Q920E5;Q3TMB3;Q3US29;Q4FJN9;Q5M8R9	11	7	11	7	0.72799	0.58837	19	1.06733	1.30322	7
IPI00127085;IPI00849927	60S ribosomal protein L10a;CSA-19;Neural precursor cell expressed developmentally down-regulated protein 6;Ribosomal protein L1	Nedd6;Nedd-6;Rpl10a;mCG_123122;mCG_18533;RP24-68J3.3-001	P53026;Q3U561;Q5XJF6;Q99JL6	11	7	11	7	1.93	1.3166	17	0.996016	1.09352	10
IPI00124771;IPI00850430	Phosphate carrier protein, mitochondrial;Phosphate transport protein;Solute carrier family 25 member 3;Putative uncharacterized protein	Slc25a3	Q8VEM8;Q3THU8;Q3U995;Q3UB63	11	7	11	7	0.52757	0.36038	25	0.231449	0.286115	37
IPI00309398	CDC46 homolog;DNA replication licensing factor MCM5;P1-CDC46;Minichromosome maintenance deficient 5, cell division cycle 46 (S. cerevisiae);Minichromosome maintenance deficient 5, cell division cycle 46 (S. cerevisiae), isoform CRA_a;Putative uncharacterized protein	Cdc46;Mcm5;Mcmd5;mCG_14998	P49718;Q52KC3;Q8BQ03;Q8C2I9	13	7	13	7	0.66684	0.65164	14	0.933097	1.21243	7
IPI00226515	Actin-associated protein p27;Smooth muscle protein 22-alpha;Transgelin	Sm22;Sm22a;Tagln	P37804	14	7	13	7	0.43207	0.29561	34	1.09806	1.18545	7
IPI00953772;IPI00226397;IPI00954312;IPI00649659;IPI00649872	Gem-associated protein 5;Gem (Nuclear organelle) associated protein 5;Gemin5 protein;Putative uncharacterized protein;MFLJ00137 protein	Gemin5;RP23-293I3.4-001;RP23-293I3.4-002;mFLJ00137;RP23-293I3.4-004	Q8BX17;B2RQ83;B7ZN04;Q3TR97;Q3UPH2;A2AFQ9;Q6KAS0;A2AFR1	14	7	14	7	1.4152	0.98618	19	0.879817	0.983865	7
IPI00421223	Tropomyosin alpha-4 chain;Tropomyosin-4	Tpm4	Q6IRU2	15	7	13	5	0.84221	0.6172	19	1.24779	1.43524	10
IPI00128880;IPI00881788	Importin-4;Importin-4a;Ran-binding protein 4;Ipo4 protein	Imp4a;Ipo4;Ranbp4	Q8VI75;Q5U4C5	17	7	17	7	1.4673	1.1418	27	1.51465	2.06688	7
IPI00830169;IPI00331044	Copper pump 1;Copper-transporting ATPase 1;Menkes disease-associated protein homolog;ATPase, Cu++ transporting, alpha polypeptide;Atp7a protein;Putative uncharacterized protein	Atp7a;Mnk;RP23-186F4.3-001;RP23-186F4.3-002	Q64430;A2AG68;B9EJ97;A2AG69;Q3T9Y7;Q3TAY6	17	7	17	7	1.6577	1.1056	17	0.896057	1.07761	7
IPI00380780	Elongator complex protein 1;IkappaB kinase complex-associated protein;Putative uncharacterized protein	Elp1;Ikap;Ikbkap	Q7TT37;Q3TD73	20	7	20	7	1.0201	0.78831	22	0.780701	1.05693	9
IPI00134095	Ubiquitin-conjugating enzyme;Putative uncharacterized protein;MKIAA1289 protein	Birc6;mKIAA1289	O88738;Q3UYZ6;Q69ZM5;Q8BNX0;Q8BR72;Q8BRV7;Q8C737;Q8CBU9	25	7	25	7	0.36037	0.32098	25	0.852878	0.983381	7
IPI00666885	Putative uncharacterized protein;MKIAA0678 protein	Dnajc13;mKIAA0678;Rme8	Q3UQJ7;Q3UX52;Q8CHD7	38	7	38	7	2.1681	2.145	38	0.949037	1.10982	7
IPI00111793;IPI00890881	Entactin;Nidogen-1;Nidogen 1;Putative uncharacterized protein	Ent;Nid1	P10493;Q3TKX9	2	8	2	8	1.9638	1.3951	2	2.02601	2.54323	8
IPI00111416	Syntaxin-12;Syntaxin 12;Putative uncharacterized protein	Stx12;mCG_118857;RP23-464L12.3-001	Q9ER00;A2ADS0;Q3TDG9;Q3TIL5	2	8	2	8	1.0649	0.79444	2	0.712911	0.930579	8
IPI00896668;IPI00123644	Solute carrier family 5 (Inositol transporters), member 3;Putative uncharacterized protein;Sodium/myo-inositol cotransporter;Solute carrier family 5 member 3	mCG_13562;Slc5a3	B2RU60;Q3UMR9;Q3UZU9;Q9JKZ2	2	8	2	8	1.3987	1.3658	5	0.640451	0.83091	46
IPI00930771;IPI00128040	Putative uncharacterized protein;HtrA serine peptidase 1;HtrA serine peptidase 1, isoform CRA_b;Insulin-like growth factor binding protein 5 protease;Serine protease 11;Serine protease HTRA1	Htra1;Prss11;mCG_1607;Htra	Q8BN04;Q8BN05;Q91WS3;Q9QZK6;Q9R118	2	8	2	8	0.97214	0.81819	4	0.582819	0.677874	11
IPI00108431	MMP37-like protein, mitochondrial		Q3TUH1-1;Q3TUH1	3	8	3	8	1.8981	1.3465	4	1.20286	1.43488	8
IPI00169921;IPI00889254	RELT-like protein 1	Rell1	Q8K2J7-1;Q8K2J7;Q8K2J7-2	3	8	3	8	1.3312	0.98998	6	0.625821	0.715205	21
IPI00309365;IPI00467077	Acyl-CoA thioesterase 8;Acyl-coenzyme A thioesterase 8;Choloyl-coenzyme A thioesterase;Peroxisomal acyl-CoA thioesterase 2;Peroxisomal acyl-coenzyme A thioester hydrolase 1;Peroxisomal long-chain acyl-CoA thioesterase 1;Acyl-CoA thioesterase 8, isoform CRA_c;Putative uncharacterized protein	Acot8;Pte1;Pte2;mCG_17519;RP23-370H21.8-001;RP23-370H21.8-002	P58137;Q3U965;Q8BZR4	3	8	3	8	1.5892	1.1609	3	0.599664	0.780518	8
IPI00377728;IPI00751137	Mitochondrial import receptor subunit TOM70;Mitochondrial precursor proteins import receptor;Translocase of outer membrane 70 kDa subunit;Putative uncharacterized protein;MKIAA0719 protein;Translocase of outer mitochondrial membrane 70 homolog A (Yeast)	D16Wsu109e;Tomm70a;mKIAA0719	Q9CZW5;Q3TSX8;Q80TT4;Q8BNI6	3	8	3	8	0.78772	0.58845	3	0.573625	0.685166	8
IPI00621548;IPI00880783;IPI00880279;IPI00881260	NADPH--cytochrome P450 reductase;Por protein;Putative uncharacterized protein	Por	P37040;Q05DV1;Q3V2F8	3	8	3	8	0.82852	0.6404	3	0.463349	0.591261	10
IPI00655041	Exocyst complex component 2;Exocyst complex component Sec5;Putative uncharacterized protein;Exoc2 protein	Exoc2;Sec5;Sec5l1;mCG_4917;RP23-213G18.3-001	Q9D4H1;Q5SUZ6;Q8C984;Q8K2J3	4	8	4	8	1.5098	1.4595	5	0.791828	1.08129	8
IPI00222306;IPI00655135	Putative uncharacterized protein;PP2A subunit A isoform PR65-beta;PP2A subunit A isoform R1-beta;Serine/threonine-protein phosphatase 2A 65 kDa regulatory subunit A beta isoform	Ppp2r1b	Q3TTF6;Q8BIX1;Q7TNP2	5	8	5	8	1.7052	1.7336	6	1.28319	1.68742	9
IPI00114017;IPI00653636;IPI00461322	Annexin A7, isoform CRA_c;Putative uncharacterized protein;Annexin A7;Annexin VII;Annexin-7;Synexin;Anxa7 protein	Anxa7;mCG_5956;Anx7	Q3TT33;Q07076;Q3TJ49;Q3UYL7;Q8BP75;Q922A2;Q8CCV9	5	8	5	8	1.4706	1.168	5	0.891583	1.03476	9
IPI00762720;IPI00323683	ELF-2;EPH-related receptor tyrosine kinase ligand 5;Ephrin-B2;HTK ligand;Efnb2 protein;Ephrin B2, isoform CRA_a;Putative uncharacterized protein	Efnb2;Elf2;Epl5;Eplg5;Htkl;Lerk5;mCG_17314	P52800;Q4FJM3;Q3V1E0	6	8	6	6	1.5031	1.2092	12	0.871764	0.995917	22
IPI00130381;IPI00277446	HLA-B-associated transcript 3;Large proline-rich protein BAT3;Putative uncharacterized protein;Bat3 protein	Bat3	Q9Z1R2;Q3UF95;Q9CRG8;Q3TDL4;Q8HWH4	6	8	6	8	0.476	0.32838	10	0.856751	1.06819	10
IPI00556741;IPI00137638	Putative uncharacterized protein;Tumor necrosis factor receptor superfamily, member 10b;Death receptor 5;MK;Tumor necrosis factor receptor superfamily member 10B	Tnfrsf10b;Dr5;Killer	Q6GSD9;Q9QZM4	6	8	6	8	1.5479	1.3377	18	0.756945	1.10226	41
IPI00309322;IPI00881090	Heme oxygenase 2;Putative uncharacterized protein;Heme oxygenase (Decycling) 2	Hmox2;mCG_128722	O70252;Q3U6W4;Q544R7	6	8	6	8	0.79356	0.58147	8	0.58309	0.785793	8
IPI00420148;IPI00626977;IPI00754463;IPI00915513;IPI00406960;IPI00114007	MLV-related proviral Env polyprotein;Surface protein;Transmembrane protein;Envelope glycoprotein;Endogenous murine leukemia virus;(hairless) DNA with an endogenous retroviral leukemia virus LTR insertion.;(strain 129 G-IX+) endogenous murine leukemia virus;Envelope polyprotein;EG622147 protein;Envelope protein;Endogenous murine leukemia virus polytropic provirus DNA, complete cds;Env polyprotein;…	env;EG622147;ENSMUSG00000073277;ENSMUSG00000069108;ENSMUSG00000075231;ENSMUSG00000073777;ENSMUSG00000071305;EG667538;EG668842;Ctse;ENSMUSG00000074201;Mela;H52;Env;Fv4	P10404;A8CT00;Q61533;Q61875;Q64262;Q80SV3;Q80SW4;Q811M8;Q811N1;Q811N3;Q8K170;Q61877;Q811N6;Q61876;P70356;Q04586;Q1KYM0;Q2HJ08;Q60589;Q61919;Q61920;Q62102;Q9R0Y9;P11370;Q6LDV7	6	8	2	2	1.7611	0.98067	13	0.53416	0.586407	34
IPI00126072	Synaptic vesicle membrane protein VAT-1 homolog;Putative uncharacterized protein;Vesicle amine transport protein 1 homolog (T californica);Vat1 protein	Vat1;Vat-1;mCG_20223;RP23-328K2.5-001	Q62465;Q3TXD3;Q3U331;Q499X4;Q5RKP0	6	8	6	8	0.30587	0.23735	7	0.486618	0.565004	8
IPI00229911	Putative uncharacterized protein;Nradd protein;Death domain containing membrane protein NRADD;Neurotrophin receptor associated death domain	Nradd	Q3TVC1;Q8CHQ4;Q8CJ26;Q9CVM2	7	8	7	8	2.1993	1.697	27	1.25327	1.44603	43
IPI00453798	Protein disulfide-isomerase TMX3;Thioredoxin domain-containing protein 10;Thioredoxin-related transmembrane protein 3	Kiaa1830;Tmx3;Txndc10	Q8BXZ1	7	8	7	8	2.0344	1.8096	10	1.03406	1.35606	13
IPI00120767	Polo-like kinase 1;Serine/threonine-protein kinase 13;Serine/threonine-protein kinase PLK1;MCG3061, isoform CRA_b;Putative uncharacterized protein	Plk;Plk1;mCG_3061	Q07832;Q3TPZ2;Q3UG81	7	8	7	8	2.5704	2.4603	7	0.990688	1.36728	8
IPI00222547;IPI00473429;IPI00620288	60S ribosomal protein L28;MCG13936;MCG20926, isoform CRA_a;Putative uncharacterized protein;Ribosomal protein L28	Rpl28;mCG_13936;mCG_20926	P41105;Q5M9J8;Q5M9N5	7	8	7	8	1.8543	1.1245	13	0.985513	0.903179	8
IPI00118069;IPI00462790	Coagulation factor III;Tissue factor	Cf3;Cf-3;F3	P20352;Q8R3Q1;Q6RFS9	7	8	7	8	2.4881	2.0521	11	0.652231	0.987947	28
IPI00131259;IPI00224486;IPI00890027;IPI00120051	35 kDa lectin;Carbohydrate-binding protein 35;Galactose-specific lectin 3;Galectin-3;IgE-binding protein;L-34 galactoside-binding lectin;Laminin-binding protein;Lectin L-29;Mac-2 antigen;Putative uncharacterized protein;Lectin, galactose binding, soluble 3;Lectin, galactose binding, soluble 3, isoform CRA_a;Lectin, galactose binding, soluble 3, isoform CRA_d;Beta-galactoside-binding lectin (L-34)	Lgals3;mCG_6908	P16110;Q3V471;Q8C253;Q61357	7	8	7	8	1.1331	0.83143	12	0.399489	0.445633	21
IPI00125778	SM22-beta;Transgelin-2	Kiaa0120;Tagln2	Q9WVA4	8	8	6	5	0.65108	0.40783	9	1.13609	1.26773	8
IPI00131224	Elongin 18 kDa subunit;Elongin-B;RNA polymerase II transcription factor SIII subunit B;SIII p18;Transcription elongation factor B polypeptide 2	Tceb2	P62869	8	8	8	8	1.275	0.67655	10	1.07762	1.11022	8
IPI00555125;IPI00124954	Kif5b protein;Putative uncharacterized protein;Kinesin family member 5B;Conventional kinesin heavy chain;Kinesin-1 heavy chain;Ubiquitous kinesin heavy chain	Kif5b;Khcs;Kns1	Q05CG8;Q3UWI9;Q5BL10;Q6NSS5;Q8CFE7;Q9CUT6;Q61768	8	8	8	8	0.42699	0.36927	10	0.931099	1.28184	9
IPI00115580;IPI00752792;IPI00752200	Eukaryotic translation initiation factor 3 subunit M;PCI domain-containing protein 1;Eukaryotic translation initiation factor 3, subunit M	Eif3m;Pcid1;RP24-297H17.12-004;RP24-297H17.12-003	Q99JX4;A2A702;A2A701	8	8	8	8	1.9476	1.4769	18	0.818197	1.04456	17
IPI00131407;IPI00757768;IPI00122562	Macropain zeta chain;Multicatalytic endopeptidase complex zeta chain;Proteasome subunit alpha type-5;Proteasome zeta chain;Proteasome subunit alpha type	Psma5;mCG_4051;RP23-27B23.2-001	Q9Z2U1;Q3TUI9;Q3TUX3;Q3UPK6	8	8	8	8	0.93299	0.64885	9	0.773694	0.916842	8
IPI00652902;IPI00228617;IPI00849958;IPI00467152	Putative uncharacterized protein;Gnai2 protein;Adenylate cyclase-inhibiting G alpha protein;Guanine nucleotide-binding protein G(i) subunit alpha-2;Guanine nucleotide binding protein (G protein), alpha inhibiting 1;G protein alpha i1 subunit	Gnai2;Gnai-2;Gnai1	Q3TXK7;Q8JZT4;Q922Y6;P08752;B2RSH2;Q61018	8	8	4	5	1.494	1.1503	19	0.768403	0.940468	14
IPI00622815;IPI00380785	Sodium/hydrogen exchanger;Na(+)/H(+) exchanger 1;Sodium/hydrogen exchanger 1;Solute carrier family 9 member 1;Slc9a1 protein	Slc9a1;Nhe1;mCG_20810;RP23-32C12.6-001	Q3U3A6;Q7TSV2;Q80X31;Q61165;Q3TN68;Q3UDC9;Q99KF4	8	8	8	8	0.71125	0.68771	10	0.305549	0.417693	40
IPI00116668	Integrin-linked protein kinase	Ilk	O55222	9	8	9	8	0.81158	0.64627	9	2.14629	2.53389	8
IPI00123349	Protein transport protein Sec23A;SEC23-related protein A;Putative uncharacterized protein	Sec23;Sec23a;Sec23r	Q01405;Q8C1E4	9	8	9	8	0.79113	0.69767	12	1.82505	2.32704	14
IPI00125901;IPI00751092	40S ribosomal protein S13;MCG10205;MCG11549;MCG123365, isoform CRA_c;Putative uncharacterized protein;Ribosomal protein S13;Rps13 protein	Rps13;mCG_10205;mCG_11549;mCG_123365	P62301;Q5BLJ7;Q921R2	9	8	9	8	1.9584	1.0157	9	1.0038	1.10848	10
IPI00123281;IPI00653744	Leucine-rich repeat-containing protein 59;Putative uncharacterized protein	Lrrc59;AA959742	Q922Q8;Q3UBL0;Q3TF84	9	8	9	8	1.5416	1.0367	15	0.747552	0.871384	16
IPI00387422;IPI00408218;IPI00228360	Putative uncharacterized protein;Zyxin, isoform CRA_a;Zyx protein;Zyxin	Zyx;mCG_17080	Q3TCR9;Q3UGQ3;Q8CBM0;Q8CD55;Q7TQE2;Q62523	9	8	9	8	0.21731	0.18162	9	0.675767	0.834237	11
IPI00117705;IPI00410819	Dolichyl-diphosphooligosaccharide--protein glycosyltransferase 48 kDa subunit;Putative uncharacterized protein;Dolichyl-di-phosphooligosaccharide-protein glycotransferase, isoform CRA_c;Dolichyl-di-phosphooligosaccharide-protein glycotransferase	Ddost;mCG_14545;RP23-25C1.4-001	O54734;Q3UC51;Q3UG68;Q8C4P7	9	8	9	8	1.8167	1.1908	9	0.630199	0.704473	8
IPI00553777;IPI00817004;IPI00947561	HDP-1;Helix-destabilizing protein;Heterogeneous nuclear ribonucleoprotein A1;hnRNP core protein A1;Single-strand-binding protein;Topoisomerase-inhibitor suppressed;HnRNP A1;Putative uncharacterized protein	Fli-2;Hnrnpa1;Hnrpa1;Tis	P49312-2;P49312;P70370;Q3UK83;Q5EBP8;P49312-1;Q3TFB1;Q3TIK8;Q3U7F3	10	8	9	8	1.7807	1.2206	25	1.01886	1.29351	8
IPI00117569;IPI00762542;IPI00663929;IPI00668534;IPI00625021	Putative uncharacterized protein;40S ribosomal protein S11;MCG23457	Rps11;mCG_23457	Q9DB79;P62281;Q3UC02;Q9CW75;Q9D0P6	10	8	10	8	1.9845	1.0487	15	0.972006	1.00659	10
IPI00468688	Threonine--tRNA ligase;Threonyl-tRNA synthetase, cytoplasmic;Putative uncharacterized protein;Tars protein	Tars	Q9D0R2;Q3U630;Q99KJ4	10	8	10	8	0.44475	0.38132	12	0.784314	1.02614	9
IPI00314153	Tyrosyl--tRNA ligase;Tyrosyl-tRNA synthetase, cytoplasmic;Tyrosyl-tRNA synthetase	Yars;RP23-284L6.6-001	Q91WQ3;A2A7S7	10	8	10	8	0.58923	0.56191	10	0.583533	0.762428	12
IPI00118143;IPI00624988;IPI00121977	Src substrate cortactin;Cortactin, isoform CRA_e;Putative uncharacterized protein;Cortactin, isoform CRA_a;Cttn protein	Cttn;Ems1;mCG_21254	Q60598;Q3UGC2;Q8BNA5;Q921L6	11	8	11	8	0.86584	0.63931	12	1.44373	1.75855	10
IPI00108338	DNA polymerase alpha holoenzyme-associated protein P1;DNA replication licensing factor MCM3;P1-MCM3;Putative uncharacterized protein	Mcm3;Mcmd;Mcmd3	P25206;Q3UI57;Q3ULD6;Q3UZH2	11	8	11	8	0.74117	0.63387	11	1.03655	1.26881	8
IPI00224505;IPI00653474;IPI00890196	60S ribosomal protein L13;A52	Rpl13	P47963;Q5RKP3	11	8	2	2	1.892	1.2437	23	0.955384	1.11883	14
IPI00132096	5-methylthioadenosine phosphorylase;S-methyl-5-thioadenosine phosphorylase;Methylthioadenosine phosphorylase;Methylthioadenosine phosphorylase, isoform CRA_a	Mtap;mCG_14141;RP23-166I8.1-001	Q9CQ65;A2ANM4	11	8	11	8	0.30789	0.21531	16	0.573987	0.682175	8
IPI00132966	40 kDa peptidyl-prolyl cis-trans isomerase;Cyclophilin-40;Peptidyl-prolyl cis-trans isomerase D;Rotamase D;Putative uncharacterized protein	Ppid	Q9CR16;Q3UB60;Q8BMX6	12	8	12	8	0.19626	0.16343	15	0.79713	1.01911	8
IPI00122549;IPI00230540;IPI00857067	Outer mitochondrial membrane protein porin 1;Plasmalemmal porin;Voltage-dependent anion-selective channel protein 1;Voltage-dependent anion-selective channel protein 5;Putative uncharacterized protein	Vdac1;Vdac5	Q60932-1;Q60932;Q3THL7;Q3TIG8;Q3U6K8;Q60932-2	12	8	12	8	1.2069	0.88622	16	0.424322	0.559754	7
IPI00133985;IPI00856593	49 kDa TATA box-binding protein-interacting protein;DNA helicase p50;Pontin 52;RuvB-like 1;TIP49a;MCG130614;Putative uncharacterized protein	Ruvbl1;Tip49;Tip49a;mCG_130614	P60122;Q3U1C2;Q3UJN2	13	8	13	8	1.35	1.0959	18	1.12294	1.42015	15
IPI00330363;IPI00622160;IPI00462453;IPI00265107;IPI00354363;IPI00462006;IPI00606944;IPI00278580	60S ribosomal protein L7a;Surfeit locus protein 3;MCG11348;Putative uncharacterized protein;Ribosomal protein L7a;Ribosomal protein L7A;Rpl7a protein	Rpl7a;Surf3;Surf-3;mCG_11348;RP23-414L19.4-001	P12970;Q58ET1;Q5EBG5;Q6P1A9;Q80UT7	13	8	13	8	1.8754	1.4477	16	0.93668	1.07949	9
IPI00407764;IPI00890285	Exosome complex exonuclease RRP44;Protein DIS3 homolog;Ribosomal RNA-processing protein 44	Dis3;Kiaa1008;Rrp44	Q9CSH3	13	8	13	8	0.68212	0.57626	13	0.807754	1.03879	8
IPI00280252;IPI00355368	Importin-11;Ran-binding protein 11;Putative uncharacterized protein	Ipo11;Ranbp11	Q8K2V6-1;Q8K2V6;Q8BXQ4;Q8K2V6-2	13	8	13	8	0.91679	0.83836	14	0.607091	0.811886	8
IPI00353563	Fascin;Singed-like protein	Fan1;Fscn1;Snl	Q61553	14	8	14	8	0.52779	0.43422	19	0.96609	1.16097	11
IPI00228830	Ubiquitin-protein ligase E3C	Kiaa0010;Ube3c	Q80U95	14	8	14	8	1.1331	0.97821	17	0.731315	0.973805	10
IPI00342749;IPI00458807	Alpha-taxilin;Putative uncharacterized protein;Taxilin alpha;Taxilin alpha, isoform CRA_a	Txln;Txlna;mCG_13544;RP23-151A15.8-001	Q6PAM1-1;Q6PAM1;Q3UD58;Q3UXT5;Q6PAM1-2	14	8	14	8	0.96873	0.73068	17	0.471898	0.571951	10
IPI00330649	Putative uncharacterized protein;Myosin IE;Myosin-1e	Myo1e	Q3TLJ4;Q80X36;Q8C123;Q91ZI4	15	8	15	8	1.9334	1.5924	23	1.10158	1.31218	9
IPI00475378;IPI00136883;IPI00749991;IPI00875279	Putative uncharacterized protein;Polypyrimidine tract binding protein 1;Polypirimidine tract binding protein;MCG13402, isoform CRA_c;MCG13402, isoform CRA_a;Heterogeneous nuclear ribonucleoprotein I;Polypyrimidine tract-binding protein 1;MCG13402, isoform CRA_d;Ptbp1 protein	Ptbp1;PTB4;mCG_13402;mPTB1;Ptb	Q3U5I2;Q5RJV5;Q6NZB8;Q80T07;Q8K144;Q922I7;Q3T984;Q3TQW3;Q3UBR5;Q8BGJ5;Q8C2R5;Q8R509;P17225;Q8CB58;Q923A7	15	8	15	8	2.0775	1.9962	24	1.03796	1.54445	11
IPI00896670;IPI00110262	Sortilin-related VPS10 domain containing receptor 2;Putative uncharacterized protein;MKIAA1329 protein;VPS10 domain-containing receptor SorCS2	mCG_142529;Sorcs2;mKIAA1329;N28137	B2RSI2;Q3TU45;Q8CHA4;Q9EPR5	21	8	21	8	6.3303	4.7609	26	5.31745	7.0922	7
IPI00338717;IPI00274747;IPI00938510	MKIAA0885 protein;Cold shock domain-containing protein E1;Putative uncharacterized protein;Csde1 protein	Csde1;D3Jfr1;mKIAA0885	Q80TP8;Q91W50;Q3TXH7;Q3U1S6;Q3U4S7;Q05C63;Q3U672;Q3UJ74;Q8JZN2;Q8R3R1	24	8	24	8	1.0663	1.0242	25	0.916003	1.23559	8
IPI00128818;IPI00775838	DEAH box protein 15;Putative pre-mRNA-splicing factor ATP-dependent RNA helicase DHX15;Putative uncharacterized protein;DEAH (Asp-Glu-Ala-His) box polypeptide 15, isoform CRA_a;DEAH (Asp-Glu-Ala-His) box polypeptide 15;DEAH (Asp-Glu-Ala-His) box polypeptide 15, isoform CRA_b	Ddx15;Deah9;Dhx15;mCG_18794	O35286;Q3TFE5;Q3UKJ6;Q3THD5;Q3UDX4;Q497W9	26	8	26	8	0.40285	0.38933	30	0.728863	0.976372	14
IPI00136107;IPI00338327;IPI00751809	Protein Ndr3;Protein NDRG3;N-myc downstream regulated gene 3;Putative uncharacterized protein;Ndrg3 protein	Ndr3;Ndrg3;RP24-482A24.9-001;RP24-482A24.9-002;RP24-482A24.9-004	Q9QYF9;Q544I1;Q8VCV2;Q8CBD0	3	9	3	8	1.5621	1.3134	6	0.90212	1.00154	19
IPI00408007	Protein zwilch homolog	Zwilch	Q8R060	3	9	3	9	1.0897	0.87508	3	0.717154	0.917011	10
IPI00471187	Nectin-3;Poliovirus receptor-related protein 3	Pvrl3	Q9JLB9-1;Q9JLB9	4	9	4	9	3.1392	3.2849	4	1.29328	1.62043	15
IPI00114667	26S proteasome non-ATPase regulatory subunit 7;26S proteasome regulatory subunit RPN8;26S proteasome regulatory subunit S12;Mov34 protein;Proteasome subunit p40;Proteasome (Prosome, macropain) 26S subunit, non-ATPase, 7	Mov34;Mov-34;Psmd7;mCG_9335	P26516;A1L3B8	4	9	4	9	1.0472	0.80884	7	0.890313	1.1329	10
IPI00403336;IPI00117657;IPI00918906;IPI00855011;IPI00918878;IPI00918980	Dynamin-like 120 kDa protein, form S1;Dynamin-like 120 kDa protein, mitochondrial;Large GTP-binding protein;Optic atrophy protein 1 homolog;Putative uncharacterized protein;MKIAA0567 protein	Opa1;mKIAA0567	P58281-2;P58281;Q8BK99;P58281-1;Q80TX7	4	9	4	9	0.64247	0.63046	4	0.647333	0.784006	12
IPI00331684;IPI00473353;IPI00267579;IPI00127976	GRB10 adapter protein;Growth factor receptor-bound protein 10;Maternally expressed gene 1 protein;Growth factor receptor bound protein 10;Putative uncharacterized protein	Grb10;Meg1;RP23-119N24.1-004	Q60760-1;Q60760;Q60760-2;Q3TQ71;Q5SUW3;Q60760-3;Q3TFU9	5	9	5	9	1.4443	0.97825	5	1.67266	1.98558	9
IPI00135087	COP9 signalosome complex subunit 5;Jun activation domain-binding protein 1;Kip1 C-terminus-interacting protein 2;Putative uncharacterized protein	Cops5;Csn5;Jab1;Kic2	O35864;Q3V0K7	5	9	5	9	0.75299	0.5108	5	0.944912	1.20315	9
IPI00177038;IPI00457901	Actin-like protein 2;Actin-related protein 2;ARP2 actin-related protein 2 homolog (Yeast);Putative uncharacterized protein	Actr2;Arp2;mCG_122263;RP23-19L22.1-003	P61161;Q5SW83;Q8BMA4	5	9	5	9	0.57172	0.57231	8	0.928074	1.14908	9
IPI00113262	26S proteasome non-ATPase regulatory subunit 14;26S proteasome regulatory subunit RPN11;MAD1;Proteasome (Prosome, macropain) 26S subunit, non-ATPase, 14;Proteasome (Prosome, macropain) 26S subunit, non-ATPase, 14, isoform CRA_b;Putative uncharacterized protein	Pad1;Psmd14;mCG_15136;RP23-1O11.2-001	O35593;A2AR77;Q3UD26;Q9CSU2	5	9	5	9	0.85931	0.6201	6	0.880204	1.15092	8
IPI00153813;IPI00751036;IPI00876325;IPI00848992	Exocyst complex component 1;Exocyst complex component Sec3;Putative uncharacterized protein	Exoc1;Sec3l1;Sec3	Q6P1Y9;Q5PPR2;Q8R3S6;Q3U1G4	5	9	5	9	1.3095	1.1691	4	0.817461	1.08399	9
IPI00323045;IPI00652738	Maternal embryonic leucine zipper kinase;Protein kinase PK38;Putative uncharacterized protein	Kiaa0175;Melk;Pk38;RP23-382O11.1-001	Q61846;Q3TJF3;Q3TPU1;Q3TU15;Q3UMB0;Q5U440	5	9	5	9	1.1021	0.77445	5	0.685354	0.824131	10
IPI00665571	Activator 1 38 kDa subunit;Activator 1 subunit 3;Replication factor C 38 kDa subunit;Replication factor C subunit 3;MCG17786, isoform CRA_a;Putative uncharacterized protein	Rfc3;mCG_17786	Q8R323;Q3TKD1;Q8BY26	6	9	6	9	1.4093	1.1031	13	0.831117	1.06146	9
IPI00111265;IPI00881762;IPI00857651	CapZ alpha-2;F-actin-capping protein subunit alpha-2;Putative uncharacterized protein;Capping protein (Actin filament) muscle Z-line, alpha 2, isoform CRA_c;F-actin capping protein alpha-2 subunit	Cappa2;Capza2;mCG_13469	P47754;Q3U7G3;Q3UBZ3;Q3UCD2;Q5DQJ3	6	9	5	6	0.82786	0.53882	7	0.829394	1.06201	15
IPI00408495;IPI00462199;IPI00113869	Basic immunoglobulin superfamily;Basigin;HT7 antigen;Membrane glycoprotein gp42	Bsg	P18572-1;P18572;O55107;P18572-2;O55108	6	9	6	9	1.6189	1.4337	20	0.508208	0.728597	63
IPI00410802;IPI00265503;IPI00265504;IPI00223771;IPI00828623;IPI00265505;IPI00223773;IPI00466077;IPI00875240;IPI00266152;IPI00223772;IPI00756545;IPI00828592;IPI00753669;IPI00223770;IPI00757131;IPI00223769;IPI00720073	CD44 antigen;Extracellular matrix receptor III;GP90 lymphocyte homing/adhesion receptor;Hermes antigen;HUTCH-I;Hyaluronate receptor;Lymphocyte antigen 24;Phagocytic glycoprotein 1;Phagocytic glycoprotein I;Cd44 protein;Putative uncharacterized protein	Cd44;Ly-24;RP23-203N8.3-001;RP23-203N8.3-010;RP23-203N8.3-007;RP23-203N8.3-003;RP23-203N8.3-004;RP23-203N8.3-009;RP23-203N8.3-006;RP23-203N8.3-002	P15379-14;P15379;A2APM2;P15379-7;P15379-8;A2APM1;P15379-4;P15379-9;P15379-10;A2APM4;Q80X37;P15379-11;P15379-5;A2APM6;P15379-6;A2APM3;P15379-3;A2APM5;Q3TLT9;Q3U468;Q3U8S1;Q3UNN2;P15379-2	6	9	6	9	0.75335	0.64233	24	0.33592	0.438982	116
IPI00515370;IPI00111235;IPI00761984;IPI00874350;IPI00405303	Aldehyde dehydrogenase family 3, subfamily A2;Putative uncharacterized protein;Fatty aldehyde dehydrogenase variant form;Aldehyde dehydrogenase 3;Aldehyde dehydrogenase family 3 member A2;Fatty aldehyde dehydrogenase	Aldh3a2;RP23-55I2.7-001;Ahd3;Ahd-3;Aldh3;Aldh4;RP23-55I2.7-003;RP23-55I2.7-002	B1ATI0;Q8BQ93;Q99PH4;P47740;B1AV77;Q3U7B5;Q8C3C9;Q99PH3;Q99L64;Q8C5J1	7	9	7	9	1.2477	0.99711	8	0.56844	0.637714	11
IPI00652428;IPI00119066	Heat shock 70 kDa protein 14;hsr.1;NST-1	Hsp70-4;Hspa14	Q99M31-2;Q99M31;Q99M31-1	8	9	8	9	1.1315	1.1037	8	0.776337	1.06615	9
IPI00221581	Eukaryotic translation initiation factor 4B;Eif4b protein;Putative uncharacterized protein	Eif4b	Q8BGD9;B2RWE8;Q3TDD8;Q3THB0;Q3TLQ9;Q3TSY9;Q3UGC0;Q922K6	8	9	8	9	1.0424	0.7731	8	0.766636	0.88347	12
IPI00929813;IPI00123199	Brain protein DN38;NAP-1-related protein;Nucleosome assembly protein 1-like 1;Nucleosome assembly protein 1-like 1, isoform CRA_d;Putative uncharacterized protein;Nucleosome assembly protein 1-like 1, isoform CRA_b	Nap1l1;Nrp;mCG_21331	P28656;Q3TF41;Q8BSH9;Q9CSP8	8	9	7	8	0.99952	0.91108	17	0.628852	0.768758	45
IPI00177179	Putative uncharacterized protein;Poliovirus receptor;Tage4 receptor;Cd155	D7Ertd458e;Pvr;mCG_4885;Tage4;cd155	Q8BVF6;Q8K094;Q91WP1	8	9	8	9	1.3794	1.3501	19	0.482602	0.709774	40
IPI00118986;IPI00461407	ATP synthase subunit O, mitochondrial;Oligomycin sensitivity conferral protein;ATP synthase	Atp5o;D12Wsu28e	Q9DB20;Q3TF25;Q3THG0	8	9	8	9	0.73217	0.48705	11	0.433332	0.442087	12
IPI00453847	JAM-2;Junctional adhesion molecule 3;Junctional adhesion molecule C	Jam3	Q9D8B7	9	9	9	9	1.9271	1.5168	20	0.876732	1.0987	19
IPI00119111	Calponin, acidic isoform;Calponin-3;Cnn3 protein	Cnn3	Q9DAW9;Q99JN5	9	9	8	8	0.45699	0.38798	24	0.863558	1.07812	13
IPI00127415;IPI00849626;IPI00674226;IPI00649841;IPI00515155;IPI00648014	Nucleolar phosphoprotein B23;Nucleolar protein NO38;Nucleophosmin;Numatrin;Putative uncharacterized protein;MCG68069;Nucleophosmin 1;Npm1 protein	Npm1;mCG_68069;RP23-323L8.2-001;RP23-323L8.2-003;RP23-323L8.2-006;RP23-323L8.2-002	Q61937;Q3U536;Q5SQB7;Q5U438;Q5BL09;Q5SQB5;Q5SQB0;Q3UDA7;Q8BSZ3;Q9DAY9	9	9	9	9	1.501	1.0885	20	0.856604	1.04069	21
IPI00117072	Fibroblast growth factor-inducible protein 13;Protein phosphatase 1C;Protein phosphatase 1G;Protein phosphatase 2C isoform gamma;Protein phosphatase magnesium-dependent 1 gamma	Fin13;Ppm1c;Ppm1g	Q61074	9	9	9	9	0.78595	0.58131	9	0.485861	0.60154	19
IPI00466919;IPI00894579	6-phosphogluconate dehydrogenase, decarboxylating	Pgd;mCG_141692;RP23-249G3.4-001	Q9DCD0;A2AH73;Q3UAG2;Q91YT9;Q91V28	9	9	9	9	0.17456	0.1218	9	0.367471	0.422815	9
IPI00226073;IPI00798511	Heterogeneous nuclear ribonucleoprotein F;Heterogeneous nuclear ribonucleoprotein F, N-terminally processed;Hnrpf protein	Hnrnpf;Hnrpf	Q9Z2X1-1;Q9Z2X1;Q8R582;Q9Z2X1-2	10	9	10	9	1.6686	1.1836	17	1.14252	1.30869	20
IPI00263874;IPI00754704	Phenylalanine--tRNA ligase alpha chain;Phenylalanyl-tRNA synthetase alpha chain;Putative uncharacterized protein;Farsla protein	Farsa;Farsla	Q8C0C7;Q3U0Y9;Q4FJQ2;Q8BJG2;Q8BXN0;Q9CT72	10	9	10	9	1.9178	1.9686	10	0.838504	1.13755	15
IPI00928374;IPI00118674	Putative uncharacterized protein;MKIAA0253 protein;Nicastrin	Ncstn;mKIAA0253	Q3T9E5;Q3TD54;Q3TDE4;Q3TV74;Q6ZQF2;P57716	10	9	10	9	0.94576	0.63464	14	0.551359	0.723014	30
IPI00458583	Heterogeneous nuclear ribonucleoprotein U;Scaffold attachment factor A;Heterogenous nuclear ribonucleoprotein U;Putative uncharacterized protein	Hnrnpu;Hnrpu;hnRNP U	Q8VEK3;O88568;Q3TGN5;Q3TS50;Q3TVV6;Q3TWN5;Q3TXW2;Q3ULH5;Q8C290;Q9R205	11	9	11	9	1.8991	1.5438	20	1.37266	1.78053	9
IPI00469918;IPI00881758;IPI00850220	Rps16 protein;40S ribosomal protein S16;MCG123443;MCG129846	ENSMUSG00000060419;Gm10079;Rps16;mCG_123443;mCG_129846	Q5CZY9;P14131;A4FUS1;Q641N3	11	9	11	9	1.8898	0.98986	13	0.960061	1.03084	9
IPI00119806;IPI00845539	Eukaryotic translation initiation factor 2A	D3Ertd194e;Eif2a	Q8BJW6-1;Q8BJW6;Q8BJW6-2	11	9	11	9	1.6833	1.6693	10	0.94304	1.32428	8
IPI00137194	Monocarboxylate transporter 1;Solute carrier family 16 member 1;Putative uncharacterized protein;Solute carrier family 16 (Monocarboxylic acid transporters), member 1	Mct1;Slc16a1;mCG_20447	P53986;Q3TIU1;Q3TRK9;Q3UWP4;Q544N9;Q8BPS5;Q8C2E6;Q8C571	11	9	11	9	0.93204	0.80669	27	0.490701	0.563349	61
IPI00222582;IPI00831238	Cytochrome P450 20A1;Cyp20a1 protein	Cyp20a1	Q8BKE6;Q80Y48	12	9	12	9	1.7908	1.3196	10	0.945984	1.11607	7
IPI00775950;IPI00122450;IPI00462119;IPI00311344;IPI00775997	Putative uncharacterized protein;Caldesmon 1	Cald1	Q3TUS1;Q3UGC3;Q8VCQ8	12	9	11	8	0.7526	0.55835	12	0.940822	1.18312	11
IPI00308706;IPI00881253	60S ribosomal protein L5;Putative uncharacterized protein;MCG13589;Ribosomal protein L5	Rpl5;mCG_13589	P47962;Q3THE1;Q3U850;Q58EU6;Q3TKR5	12	9	12	9	1.8552	1.411	28	0.934667	1.1656	16
IPI00331327;IPI00116991	Hars;Putative uncharacterized protein;Hars protein;Histidine--tRNA ligase;Histidyl-tRNA synthetase, cytoplasmic	Hars	A7XUS2;Q3TKU3;Q3U890;Q3UDH1;Q8C2D1;Q8VDX8;Q9D094;Q61035	14	9	14	9	0.39355	0.31934	17	0.958773	1.16621	11
IPI00406117;IPI00406118	Glycine- and tyrosine-rich RNA-binding protein;Heterogeneous nuclear ribonucleoprotein Q;NS1-associated protein 1;pp68;Synaptotagmin-binding, cytoplasmic RNA-interacting protein;Putative uncharacterized protein	Hnrpq;Nsap1;Nsap1l;Syncrip	Q7TMK9-1;Q7TMK9;Q3TRV3;Q7TMK9-2	16	9	13	7	2.6004	2.4904	26	1.53678	2.08377	10
IPI00896574;IPI00126338	Thymopoietin;Thymopoietin, isoform CRA_a;Lamina-associated polypeptide 2, isoforms alpha/zeta;Thymopoietin isoforms alpha/zeta	mCG_10339;Tmpo;Lap2	B2RUB9;Q61033-1;Q61033	18	9	11	6	0.61091	0.5643	37	0.429074	0.550479	12
IPI00420577	Cullin-associated and neddylation-dissociated protein 2;Cullin-associated NEDD8-dissociated protein 2;p120 CAND2;TBP-interacting protein of 120 kDa B;Putative uncharacterized protein	Cand2;Kiaa0667;Tip120b	Q6ZQ73;Q3TD19;Q3UM57;Q9CSM7	23	9	23	9	2.9224	2.2256	23	2.06582	2.68788	12
IPI00816914;IPI00828891;IPI00339428	Dedicator of cytokinesis protein 7;Dedicator of cytokinesis 7;Putative uncharacterized protein;Dock7 protein	Dock7;Gm430;Kiaa1771;RP23-329P19.2-007;RP23-329P19.2-001	Q8R1A4-1;Q8R1A4;A2A9M4;A2A9M5;Q8R1A4-2;Q3U806;Q7TPP0	29	9	29	9	0.7789	0.78078	30	0.766166	0.919118	9
IPI00381630;IPI00762180;IPI00314443	Disintegrin and metalloproteinase domain-containing protein 17;TNF-alpha convertase;TNF-alpha-converting enzyme;Adam17 protein;A disintegrin and metallopeptidase domain 17;Putative uncharacterized protein	Adam17;Tace	Q9Z0F8-2;Q9Z0F8;B2RRI1;B2RRI4;B7ZNJ0;Q3UEC0;Q3UEW9;Q3UV09;Q505A7;Q9Z0F8-1;Q3UNK7	2	10	2	10	2.6642	2.1776	2	0.709774	0.890076	22
IPI00123039	Protein-tyrosine phosphatase 1B;Protein-tyrosine phosphatase HA2;Tyrosine-protein phosphatase non-receptor type 1;Putative uncharacterized protein;MCG20092, isoform CRA_b;Protein tyrosine phosphatase, non-receptor type 1	Ptpn1;mCG_20092;RP23-58A8.1-001	P35821;Q3T9Y9;Q3TB93;Q3TZW9;Q3UCZ5	2	10	2	10	1.4477	1.1042	3	0.690417	0.811491	13
IPI00457611;IPI00515330;IPI00648786;IPI00467599;IPI00648670	Septin-9;SL3-3 integration site 1 protein;Septin 9;Putative uncharacterized protein	Kiaa0991;Sept9;Sint1;RP23-101J23.1-006;RP23-101J23.1-007	Q80UG5-1;Q80UG5;Q80UG5-3;A2A6U3;Q3TDR9;Q80UG5-2;A2A6U5	2	10	2	10	0.28324	0.24798	2	0.417955	0.513031	11
IPI00127472;IPI00420926;IPI00625693;IPI00621122;IPI00620282	Armadillo repeat protein deleted in velo-cardio-facial syndrome homolog;Arvcf protein	Arvcf	P98203-3;P98203;P98203-1;P98203-2;P98203-5;P98203-4;Q80WW5	2	10	2	10	0.65952	0.56606	2	0.239929	0.309751	14
IPI00131309;IPI00122232;IPI00850839	Gamma-1-tubulin;Gamma-tubulin complex component 1;Tubulin gamma-1 chain;Gamma-tubulin1;MCG20203, isoform CRA_a;Putative uncharacterized protein;Tubulin, gamma 1;Gamma-2-tubulin;Tubulin gamma-2 chain;Gamma-tubulin2;Tubulin, gamma 2	Tubg;Tubg1;mCG_20203;RP23-440M18.7-001;tubg1;Tubg2;RP23-281C18.1-001;tubg2	P83887;Q6F4J1;Q8VCK3;Q6F4J0	4	10	4	10	1.206	0.84988	4	0.675356	0.772499	11
IPI00458711	CYPLI;Cytochrome P450 51A1;Cytochrome P450-14DM;Cytochrome P450LI;Lanosterol 14-alpha demethylase;Sterol 14-alpha demethylase;Putative uncharacterized protein	Cyp51;Cyp51a1	Q8K0C4;Q9CW87	5	10	5	10	1.564	1.2946	6	1.12656	1.5075	13
IPI00454016;IPI00461623	Methionine adenosyltransferase 2;S-adenosylmethionine synthase isoform type-2;S-adenosylmethionine synthetase;Mat2a protein	Mat2a	Q3THS6;Q3TED1;Q3TSS0;Q3UAP7;Q3UZA2;Q99J57;Q6PE05	5	10	5	10	0.38254	0.30975	6	0.871688	0.985028	10
IPI00122353;IPI00115680	80K-H protein;Glucosidase 2 subunit beta;Glucosidase II subunit beta;Protein kinase C substrate 60.1 kDa protein heavy chain;Putative uncharacterized protein;Glucosidase II beta-subunit;Protein kinase C substrate 80K-H, isoform CRA_b	Prkcsh;mCG_22836	O08795-2;O08795;Q3TWG2;Q9WVP2;O08795-1;Q3U518;Q9R1N5	6	10	6	10	1.3138	0.95411	6	0.992063	1.24136	15
IPI00137331;IPI00869430	Adenylyl cyclase-associated protein 1;Adenylyl cyclase-associated protein	Cap;Cap1;mCG_5545;RP23-121J14.1-001	P40124;Q3U0U5;Q3TC53;Q3UNQ0;Q3UVJ2;Q8BPT7	6	10	6	10	0.35846	0.3425	8	0.665336	0.959693	11
IPI00307907	HAUS augmin-like complex subunit 4	D14Ertd500e;Haus4	Q8BFT2	7	10	7	10	1.0827	0.95247	7	1.22489	1.54722	10
IPI00120162;IPI00408176;IPI00850570	Casein kinase II subunit alpha;Casein kinase II alpha subunit;Putative uncharacterized protein;Casein kinase 2, alpha 1 polypeptide;Casein kinase II, alpha 1 polypeptide, isoform CRA_a;Casein kinase II, alpha 1 polypeptide, isoform CRA_b	Ckiia;Csnk2a1;mCG_13182;RP23-452D3.3-001	Q60737;Q61177;Q8CD20;Q8R0X4;Q9D0E8	7	10	7	10	1.8747	1.5673	10	1.15194	1.41561	12
IPI00321739	A-kinase anchor protein 8;A-kinase anchor protein 95 kDa;A kinase (PRKA) anchor protein 8;A kinase (PRKA) anchor protein 8, isoform CRA_c;Putative uncharacterized protein	Akap8;Akap95;mCG_14243	Q9DBR0;Q059U9;Q8BP29	7	10	7	9	1.7468	1.6054	11	1.13909	1.55048	15
IPI00875492;IPI00312407	Glypican-4;K-glypican;Secreted glypican-4;Glypican 4	Gpc4;RP23-309D15.3-001	P51655;B1AV07	8	10	6	8	6.6706	4.7311	13	1.53915	1.96236	15
IPI00119575;IPI00762049;IPI00649804	Putative uncharacterized protein;cAMP-dependent protein kinase type I-alpha regulatory subunit;Protein kinase, cAMP dependent regulatory, type I, alpha;Protein kinase, cAMP dependent regulatory, type I, alpha, isoform CRA_a	Prkar1a;mCG_19628;RP23-80J21.2-001	Q3TYK4;Q9DBC7;A2AI68;Q3UBA7;Q9CS50;Q8C3Z4	8	10	8	10	0.95201	0.79945	7	1.17017	1.34698	11
IPI00312128;IPI00453895	KRAB-A-interacting protein;KRIP-1;Transcription intermediary factor 1-beta;Tripartite motif-containing protein 28;Putative uncharacterized protein;Tripartite motif-containing 28	Krip1;Tif1b;Trim28	Q62318-1;Q62318;Q3UDN8;Q5EBP9;Q62318-2	9	10	9	10	1.9784	1.7564	10	1.97648	2.72844	12
IPI00667471	PP2A subunit B isoform alpha;PP2A subunit B isoform B55-alpha;PP2A subunit B isoform PR55-alpha;PP2A subunit B isoform R2-alpha;Serine/threonine-protein phosphatase 2A 55 kDa regulatory subunit B alpha isoform;Putative uncharacterized protein;MCG141011, isoform CRA_e;MKIAA4213 protein;Ppp2r2a protein;MCG141011, isoform CRA_b	Ppp2r2a;mCG_141011;mKIAA4213	Q6P1F6;Q3TPC5;Q3TT94;Q571J7;Q7TPQ7;Q9CWU3	9	10	9	10	1.3094	1.0267	13	0.974754	1.06559	14
IPI00880400;IPI00882003;IPI00318492;IPI00752723;IPI00604967;IPI00606379;IPI00606508;IPI00605141;IPI00380130;IPI00458629;IPI00875177;IPI00378671;IPI00665910;IPI00658614	40S ribosomal protein S2;40S ribosomal protein S4;Protein LLRep3;Ribosomal protein S2;Putative uncharacterized protein;MCG12811, isoform CRA_b;MCG142391	Llrep3;Rps2;Rps4;LLRep3;mCG_12811;mCG_142391	P25444;O89072;Q3TI78;Q3TL20;Q3TLE5;Q3TXR5;Q3TXS9;Q58EU3;Q3UB36;Q9DC49	9	10	9	10	1.9223	1.3554	17	0.956755	1.09931	20
IPI00274739;IPI00753114;IPI00121311;IPI00474439	Cold shock domain-containing protein A;DNA-binding protein A;Y-box protein 3;Csda protein;DbpA murine homologue;Y-box binding protein	Csda;Msy4;Ybx3;oxyR	Q9JKB3-2;Q9JKB3;Q68G78;Q61478;Q64369	9	10	1	1	1.8604	1.8035	20	0.873362	0.910996	13
IPI00469392;IPI00275539;IPI00270767;IPI00120415	Neurite outgrowth inhibitor;Reticulon-4;Reticulon 4;RTN4;Reticulon 4, isoform CRA_a	Kiaa0886;Nogo;Rtn4;RP23-176O5.4-006;mCG_13438;RP23-176O5.4-009	Q99P72-2;Q99P72;Q8BHF5;Q99P72-3;Q99P72-1;Q78NS1	9	10	1	1	1.2909	1.2179	15	0.817728	0.973994	26
IPI00269613	eIF3 p36;eIF-3-beta;Eukaryotic translation initiation factor 3 subunit 2;Eukaryotic translation initiation factor 3 subunit I;TGF-beta receptor-interacting protein 1;Eukaryotic translation initiation factor 3, subunit 1;Eukaryotic translation initiation factor 3, subunit 2 (Beta), isoform CRA_c;Eukaryotic translation initiation factor 3, subunit I;Putative uncharacterized protein	Eif3i;Eif3s2;Trip1;mCG_13553;RP23-151A15.2-001	Q9QZD9;A2AE04;Q3T9Y8	9	10	9	10	1.5603	1.2111	19	0.665912	0.843384	18
IPI00321348	CD81 partner 3;Glu-Trp-Ile EWI motif-containing protein 2;Immunoglobulin superfamily member 8;Keratinocyte-associated transmembrane protein 4;Prostaglandin regulatory-like protein	Ewi2;Igsf8;Kct4;Pgrl	Q8R366	9	10	9	10	1.4333	0.93124	9	0.656426	0.853825	20
IPI00116498;IPI00853851	14-3-3 protein zeta/delta;Protein kinase C inhibitor protein 1;SEZ-2;Putative uncharacterized protein	Ywhaz	P63101;Q3UA58	10	10	8	9	1.1918	0.88613	20	1.09051	1.11475	11
IPI00136984;IPI00666161;IPI00850934	40S ribosomal protein S7;Putative uncharacterized protein;Ribosomal protein S7;Ribosomal protein S7 transcript variant A	Rps7;Rps7A	P62082;Q4FZE6	11	10	11	10	1.8842	1.2079	14	0.96302	1.02407	9
IPI00134300;IPI00473603;IPI00874426;IPI00758127	La autoantigen homolog;La ribonucleoprotein;Lupus La protein homolog;Putative uncharacterized protein;Sjogren syndrome antigen B;Sjogren syndrome antigen B, isoform CRA_a;Ssb protein	Ssb;Ss-b;mCG_12976;RP23-273G23.1-001;RP23-273G23.1-005;RP23-273G23.1-003	P32067;Q3TG93;Q564E6;Q8BTU4;A2AV01;Q9CYB9;A2AR07	11	10	11	10	1.2599	0.90414	12	0.869187	0.955932	12
IPI00314950;IPI00626366;IPI00752782	60S acidic ribosomal protein P0;60S ribosomal protein L10E;MCG17387, isoform CRA_a;Ribosomal protein, large, P0;Putative uncharacterized protein	Arbp;Rplp0;mCG_17387	P14869;Q5FWB6;Q5M8R8	12	10	6	5	1.8748	1.289	33	0.912825	1.22091	20
IPI00928532;IPI00120914	Eukaryotic translation initiation factor 3 subunit 5 epsilon;Putative uncharacterized protein;Eukaryotic translation initiation factor 3, subunit 5 (Epsilon), isoform CRA_d;Eukaryotic translation initiation factor 3, subunit F;Translation initiation factor-3 subunit 5;eIF3 p47;eIF-3-epsilon;Eukaryotic translation initiation factor 3 subunit 5;Eukaryotic translation initiation factor 3 subunit F	Eif3f;Eif3s5;mCG_2313	B0LAD0;Q3U8X1;Q3UVY8;Q5XJV3;Q6IRT4;Q8BTW2;Q8VH52;Q9DCH4	12	10	12	10	1.8479	1.3901	28	0.82291	1.06306	22
IPI00121788;IPI00648615;IPI00648105;IPI00848536;IPI00605254	Macrophage 23 kDa stress protein;Osteoblast-specific factor 3;Peroxiredoxin-1;Thioredoxin peroxidase 2;Thioredoxin-dependent peroxide reductase 2;MCG19655;Peroxiredoxin 1;Putative uncharacterized protein	Msp23;Paga;Prdx1;Tdpx2;mCG_19655;RP23-177C18.2-001;RP23-177C18.2-006;RP23-177C18.2-004	P35700;B1AXW7;Q3U9J9;B1AXW6;B1AXW5	12	10	11	9	0.21385	0.13213	22	0.520589	0.588166	12
IPI00894588;IPI00119114	Long-chain specific acyl-CoA dehydrogenase, mitochondrial	Acadl	P51174	12	10	12	10	0.21785	0.18971	14	0.401574	0.505868	14
IPI00127841;IPI00458351;IPI00462250;IPI00658303	Adenine nucleotide translocator 2;ADP,ATP carrier protein 2;ADP/ATP translocase 2;Solute carrier family 25 member 5;MCG11560;Putative uncharacterized protein;Solute carrier family 25, member 5	Ant2;Slc25a5;mCG_11560;RP23-286I5.1-001	P51881;Q545A2;B0LAB5	12	10	5	3	0.79627	0.55134	24	0.333767	0.404089	43
IPI00311236;IPI00775948;IPI00673513;IPI00458337	60S ribosomal protein L7;Putative uncharacterized protein;Ribosomal protein L7	Rpl7	P14148;Q3TK73;Q3UBI6;Q5M9N8	15	10	15	10	1.9093	1.3512	19	0.944555	1.0596	11
IPI00331443;IPI00322828	Putative uncharacterized protein;Farsb protein;Phenylalanine--tRNA ligase beta chain;Phenylalanyl-tRNA synthetase beta chain	Farsb;Farslb;Farsl;Frsb	Q3TG12;Q3TI98;Q3TMX6;Q3UYC2;Q8C644;Q9CWZ8;Q9CZU5;Q9WUA2	16	10	15	9	1.9717	1.7924	22	1.001	1.3449	9
IPI00127172	ATP-dependent RNA helicase DDX1;DEAD box protein 1;Putative uncharacterized protein;DEAD (Asp-Glu-Ala-Asp) box polypeptide 1	Ddx1	Q91VR5;Q3V1Z7;Q8BKG1;Q922B8	18	10	18	10	1.4699	1.2898	28	0.87727	1.2214	14
IPI00331063	Exportin-4;Putative uncharacterized protein	Kiaa1721;Xpo4	Q9ESJ0;Q3TQK5;Q8C976	19	10	19	10	2.5091	1.9163	20	1.50805	2.03149	10
IPI00330289;IPI00309481;IPI00402933;IPI00227267	Erythrocyte protein band 4.1-like 2;Putative uncharacterized protein;Protein 4.1G;Band 4.1-like protein 2;Generally expressed protein 4.1;Epb4.1l2 protein	Epb4.1l2;EPB4.1L2;Epb41l2;EBP4.1L2	B6ZHD0;Q3UNQ6;Q80UE3;O70318;B6ZHC6;Q811B2;Q8CGJ6;Q8C928	25	10	1	1	2.2494	1.7809	26	2.93488	3.48566	11
IPI00896727	Cullin-associated and neddylation-dissociated protein 1;Cullin-associated NEDD8-dissociated protein 1;p120 CAND1;Putative uncharacterized protein	Cand1;D10Ertd516e;Kiaa0829	Q6ZQ38;Q3UMI9	26	10	25	10	0.76528	0.57479	31	0.859623	1.13877	10
IPI00331361;IPI00652799	Myb-binding protein 1A;Myb-binding protein of 160 kDa;Mybbp1a protein;MYB binding protein (P160) 1a, isoform CRA_b;Putative uncharacterized protein	Mybbp1a;P160;mCG_6657	Q7TPV4;A0JLT5;Q3U2W2;Q3TLF6	27	10	27	10	1.4858	1.1575	29	1.12486	1.55251	12
IPI00756198	Kinetochore-associated protein 1	Kiaa0166;Kntc1	Q8C3Y4	37	10	37	10	1.1289	1.1723	37	0.703977	0.88433	11
IPI00128230	Metastasis-associated 1-like 1;Metastasis-associated protein MTA2;Putative uncharacterized protein	Mta1l1;Mta2	Q9R190;Q3TZP3;Q3UDZ8	3	11	3	11	0.95737	0.78196	3	1.30878	1.56723	11
IPI00116921;IPI00856595	Scavenger receptor class B member 1;SR-BI;Putative uncharacterized protein;Scarb1 protein;Scavenger receptor class B, member 1, isoform CRA_b	Scarb1;Srb1;mCG_16968	Q61009;Q3TZ42;Q4FK30	3	11	3	11	0.7559	0.54094	3	0.327375	0.448149	24
IPI00874364;IPI00131329	Putative uncharacterized protein;Sorting nexin 18;Sorting nexin-18;Sorting nexin-associated Golgi protein 1	Snag1;Snx18	Q3U1H7;Q3UPB9;Q8C788;Q91ZR2	5	11	5	11	0.87443	0.6355	5	0.419481	0.522193	11
IPI00410836	Flap endonuclease 1;Flap structure-specific endonuclease 1;Putative uncharacterized protein;Fen1 protein;Flap structure specific endonuclease 1;Flap structure specific endonuclease 1, isoform CRA_c;Flap endonuclease-1	Fen1;Fen-1;mCG_1942	P39749;Q3TGH6;Q8C5X6;Q8C952;Q8R069;Q91Z50;Q99M86	8	11	8	11	1.6373	1.2359	8	0.918864	1.01165	11
IPI00113870;IPI00848977;IPI00473170;IPI00850755	Cyclin;Proliferating cell nuclear antigen	Pcna;mCG_15182;RP23-33N15.1-001	P17918;Q542J9;Q91ZH2;Q9CZD6	8	11	8	11	0.67052	0.48118	9	0.643625	0.843099	11
IPI00828412;IPI00122696	Retinoblastoma binding protein 4;Retinoblastoma binding protein 4, isoform CRA_a;Chromatin assembly factor 1 subunit C;Chromatin assembly factor I p48 subunit;Histone-binding protein RBBP4;Nucleosome-remodeling factor subunit RBAP48;Retinoblastoma-binding protein 4;Retinoblastoma-binding protein p48	mCG_12245;Rbbp4;RP23-391E6.3-001;Rbap48	A2A875;Q60972	9	11	3	4	1.0187	0.76834	13	0.899847	1.0176	16
IPI00113141	Citrate synthase, mitochondrial;Citrate synthase	Cs;CS	Q9CZU6;Q0QEL9	9	11	9	11	0.39417	0.27968	10	0.796876	0.89823	13
IPI00406447;IPI00122349;IPI00881485	Collapsin response mediator protein 4A;Dihydropyrimidinase-related protein 3;Unc-33-like phosphoprotein 1;Putative uncharacterized protein	Dpysl3;Drp3;Ulip	Q71H74;Q62188;Q3TAS8;Q3TT92	10	11	9	10	1.7378	1.2059	12	1.85739	2.53698	22
IPI00118795;IPI00753421	Casein kinase II subunit alpha;Putative uncharacterized protein	Csnk2a2	O54833;Q545V8;Q8BPF9;Q8CDH5	10	11	9	11	2.0073	1.5743	14	1.436	1.73328	16
IPI00116302;IPI00480398	Eukaryotic translation initiation factor 2 subunit 2;Eukaryotic translation initiation factor 2 subunit beta;Eif2s2 protein;Eukaryotic translation initiation factor 2 subunit 2 (Beta);Eukaryotic translation initiation factor 2, subunit 2 (Beta);Putative uncharacterized protein	Eif2s2;mCG_3686;RP23-480H10.3-001	Q99L45;Q3ULL5;Q9CS47	10	11	10	11	1.4892	1.0853	15	0.749963	0.829256	24
IPI00467338;IPI00928300	Ran GTPase-activating protein 1;Putative uncharacterized protein;Rangap1 protein;MKIAA1835 protein	Fug1;Rangap1;mKIAA1835	P46061;Q3ULJ9;Q3UZD8;Q6NZB5;Q6ZPH4;Q7TMW1;Q8C2E3;Q91YS2;Q9CW20	10	11	10	11	0.41553	0.33226	21	0.416945	0.553925	13
IPI00120783	Ancient conserved domain-containing protein 4;Cyclin-M4;Metal transporter CNNM4	Acdp4;Cnnm4;Kiaa1592	Q69ZF7	11	11	10	10	2.4041	2.3314	13	1.14454	1.64425	14
IPI00122399	E-selectin ligand 1;Golgi apparatus protein 1;Golgi sialoglycoprotein MG-160;Putative uncharacterized protein	Esl1;Glg1;Mg160;Selel;esl-1	Q61543;Q3TMG0;Q53WR6;Q8BQH1	11	11	11	11	3.0438	2.218	13	1.05066	1.41753	11
IPI00467841;IPI00761696	Putative uncharacterized protein;Calmodulin	Calm1;Calm;Calm2;Calm3;Cam;Cam1;Cam2;Cam3;Camb;Camc	Q3UKW2;P62204	11	11	11	11	1.2743	0.70546	13	0.85859	0.900982	18
IPI00116112	50 kDa dynein-associated polypeptide;Dynactin complex 50 kDa subunit;Dynactin subunit 2;Growth cone membrane protein 23-48K;p50 dynamitin;Dynactin 2;Putative uncharacterized protein	Dctn2;mCG_5199	Q99KJ8;Q3TPZ5	11	11	11	11	0.56509	0.43284	11	0.815129	0.944644	12
IPI00649186;IPI00169896	Choline transporter-like protein 2;Solute carrier family 44 member 2	Ctl2;Slc44a2	Q8BY89-1;Q8BY89;Q8BY89-2	12	11	11	11	3.6818	2.8566	16	1.3389	1.75991	62
IPI00123604;IPI00622968;IPI00659629;IPI00676858;IPI00849484	37 kDa laminin receptor precursor;37 kDa oncofetal antigen;37/67 kDa laminin receptor;40S ribosomal protein SA;67 kDa laminin receptor;Laminin receptor 1;Laminin-binding protein precursor p40;OFA/iLRP;Laminin receptor	Lamr1;P40-8;Rpsa	P14206;B2CY77	12	11	9	8	1.9224	1.6024	32	0.997904	1.12428	35
IPI00130670;IPI00918973	Serine-threonine kinase receptor-associated protein;UNR-interacting protein;Serine/threonine kinase receptor associated protein	Strap;Unrip;mCG_115573	Q9Z1Z2;B2RUC7	13	11	13	11	1.2579	1.0366	24	1.05487	1.35159	11
IPI00114945;IPI00930754;IPI00831059;IPI00831174;IPI00831525	Neural precursor cell expressed developmentally down-regulated protein 5;Septin-2	Nedd5;Nedd-5;Sept2	P42208	13	11	13	11	0.58233	0.49992	21	0.934143	1.13614	19
IPI00317740	12-3;Guanine nucleotide-binding protein subunit beta-2-like 1;p205;Receptor for activated C kinase;Receptor of activated protein kinase C 1	Gnb2l1;Gnb2-rs1	P68040	13	11	13	11	1.9271	1.3062	28	0.933445	1.10866	16
IPI00111181	Maternal-embryonic 3;Vacuolar protein sorting-associated protein 35;Vesicle protein sorting 35;Putative uncharacterized protein;Vacuolar protein sorting 35, isoform CRA_a	Mem3;Vps35;mCG_14323	Q9EQH3;Q3TJ43;Q3TKU6;Q3TRJ1;Q3TUV7;Q3UQJ1	13	11	13	11	0.4364	0.31271	17	0.843384	1.09419	12
IPI00272381;IPI00399959;IPI00652514	Procollagen-proline,2-oxoglutarate-4-dioxygenase subunit alpha-1;Prolyl 4-hydroxylase subunit alpha-1;Putative uncharacterized protein	P4ha1	Q60715-1;Q60715;Q3TN84;Q3UF16;Q60715-2;Q3TTT2	13	11	13	11	0.98073	0.97877	14	0.527009	0.715461	15
IPI00330303	5-aminoimidazole-4-carboxamide ribonucleotide formyltransferase;AICAR transformylase;ATIC;Bifunctional purine biosynthesis protein PURH;IMP cyclohydrolase;IMP synthase;Inosinicase;Phosphoribosylaminoimidazolecarboxamide formyltransferase;5-aminoimidazole-4-carboxamide ribonucleotide formyltransferase/IMP cyclohydrolase	Atic;Purh	Q9CWJ9;B0LAC5	14	11	14	11	0.39109	0.37021	15	0.802826	1.07562	11
IPI00420726;IPI00856235;IPI00918411;IPI00880750	40S ribosomal protein S9;Rps9 protein;Putative uncharacterized protein	Rps9	Q6ZWN5;Q96EC0;Q9CXW7	15	11	15	11	1.9758	1.3814	20	0.974184	1.06465	12
IPI00111959	CTP synthase 1;CTP synthetase 1;UTP--ammonia ligase 1;Cytidine 5-triphosphate synthase;Cytidine 5-triphosphate synthase, isoform CRA_a;Putative uncharacterized protein	Ctps;mCG_122871;RP23-106K5.3-001	P70698;B1AS53;Q3TPP2	16	11	16	11	0.27869	0.19838	16	0.570972	0.711541	12
IPI00378063;IPI00119689	Adapter-related protein complex 2 beta subunit;Adaptor protein complex AP-2 subunit beta;AP105B;AP-2 complex subunit beta;Beta-2-adaptin;Beta-adaptin;Clathrin assembly protein complex 2 beta large chain;Plasma membrane adaptor HA2/AP2 adaptin beta subunit;Adaptor-related protein complex 2, beta 1 subunit;Putative uncharacterized protein	Ap2b1;Clapb1;RP23-381B19.6-001;RP23-381B19.6-002	Q9DBG3-2;Q9DBG3;Q5SWR1;Q9DBG3-1;Q5SWR0	18	11	10	4	1.1912	1.0476	18	0.948227	1.20018	11
IPI00420363	DEAD box protein 5;DEAD box RNA helicase DEAD1;Probable ATP-dependent RNA helicase DDX5;RNA helicase p68;DEAD (Asp-Glu-Ala-Asp) box polypeptide 5;Putative uncharacterized protein;Ddx5 protein;MCG2872, isoform CRA_a	Ddx5;Tnz2;mCG_2872;RP23-247J12.4-001	Q61656;A1L333;Q3UXW3;Q3V0Z8;Q5U222;Q8BTS0;Q921Y3;Q9CSD9	19	11	16	10	2.6015	2.6708	23	1.10909	1.6135	13
IPI00755309;IPI00321170;IPI00754487;IPI00753623;IPI00605077;IPI00751485;IPI00754157;IPI00848821;IPI00849994;IPI00849816;IPI00850098;IPI00458105	Putative uncharacterized protein;MCG11520, isoform CRA_b;Ribosomal protein L3;60S ribosomal protein L3;J1 protein	Rpl3;mCG_11520;Rp13	Q3T9U9;Q3U9L3;Q3UB15;Q3UB67;Q3UB90;Q91VJ6;Q99N25;P27659	20	11	20	11	1.9429	1.5983	52	0.941265	1.16313	36
IPI00131452	Discoidin, CUB and LCCL domain-containing protein 2;Endothelial and smooth muscle cell-derived neuropilin-like protein;Putative uncharacterized protein	Dcbld2;Esdn	Q91ZV3;Q91ZH3;Q9D9K5	2	12	2	12	1.6512	1.375	2	0.871612	1.17257	17
IPI00454030	Exocyst complex component 3;Exocyst complex component Sec6;Putative uncharacterized protein;Sec6 protein	Exoc3;Sec6l1;mCG_20955;Sec6	Q6KAR6;Q8BIT7;Q8K0E2;Q9ET46	2	12	2	12	1.5118	1.5212	2	0.777424	1.04552	16
IPI00923060;IPI00131881	A disintegrin and metallopeptidase domain 10;Disintegrin and metalloproteinase domain-containing protein 10;Kuzbanian protein homolog;Mammalian disintegrin-metalloprotease;Adam10 protein	Adam10;mCG_2943;RP24-68C7.1-001;Kuz;Madm;ADAM10	B8JJJ0;O35598;B3SRB2;Q6NZC0	3	12	3	12	1.8299	1.8058	3	0.678748	0.905469	43
IPI00828513;IPI00108895	Putative uncharacterized protein;Psmc4 protein;Proteasome (Prosome, macropain) 26S subunit, ATPase, 4;26S protease regulatory subunit 6B;26S proteasome AAA-ATPase subunit RPT3;CIP21;MB67-interacting protein;MIP224;Proteasome 26S subunit ATPase 4;Tat-binding protein 7	Psmc4;mCG_23676;Tbp7	Q3TFA5;Q3TJ97;Q3TUN5;Q3UBF0;Q52L53;Q569X4;Q6ZWN9;Q8BKU2;P54775	5	12	5	12	1.324	0.95129	5	1.02491	1.13234	20
IPI00399958	Putative uncharacterized protein;Calumenin, isoform CRA_b;Cardiac calumenin isoform	Calu;mCG_9131	Q3TL33;Q6XLQ8	7	12	1	2	1.3738	1.1722	8	1.64376	1.78981	15
IPI00109375;IPI00223489	Herpes virus entry mediator B;Murine herpes virus entry protein B;Nectin-2;Poliovirus receptor homolog;Poliovirus receptor-related protein 2;Poliovirus receptor-related 2;Putative uncharacterized protein;Pvrl2 protein	Mph;Pvr;Pvrl2;Pvs	P32507-1;P32507;Q80XJ5;P32507-2;Q3TZU9;Q8C6F2;Q91VT9	8	12	8	12	2.3699	2.291	13	1.63744	2.21976	27
IPI00123639	Calregulin;Calreticulin;CRP55;Endoplasmic reticulum resident protein 60;HACBP;Putative uncharacterized protein	Calr	P14211;B2MWM9;Q3TVD2;Q3UWP8	8	12	8	12	2.3248	2.3042	8	1.13042	1.56189	13
IPI00351252	Glutamine amidotransferase;GMP synthase [glutamine-hydrolyzing];GMP synthetase;Guanine monphosphate synthetase;MCG6377, isoform CRA_a	Gmps;mCG_6377	Q3THK7;B2RRH9	9	12	9	12	0.25193	0.18335	10	0.664805	0.803923	13
IPI00266264;IPI00877242	Integrin beta-3;Platelet membrane glycoprotein IIIa;Integrin beta;Beta3 integrin	Itgb3;mCG_11220;RP24-460H24.1-001;INGRB3	O54890;P97483;Q3TZC6;Q6QHD5;Q71V84	10	12	10	12	2.5504	2.7661	10	1.78285	2.22836	13
IPI00154054	Acetoacetyl-CoA thiolase;Acetyl-CoA acetyltransferase, mitochondrial;Putative uncharacterized protein	Acat1	Q8QZT1;Q3TQP7	10	12	10	12	1.5865	1.3744	14	1.01967	1.27709	17
IPI00875584;IPI00113241;IPI00665513;IPI00856927;IPI00856352;IPI00875929;IPI00125787;IPI00857038;IPI00350414	Rps19 protein;40S ribosomal protein S19	Rps19	Q5M9P3;Q9CZX8	10	12	10	12	1.9447	1.0593	12	0.962464	0.93362	14
IPI00410796	Protein ITFG3	Itfg3	Q8C0Z1	10	12	10	12	2.3107	2.2138	17	0.887154	1.1633	35
IPI00225961;IPI00885925	A10;D-3-phosphoglycerate dehydrogenase	Phgdh	Q61753	10	12	10	12	0.53925	0.47012	19	0.496648	0.625665	30
IPI00129577;IPI00776047	Apoptosis-inducing factor 1, mitochondrial;Programmed cell death protein 8;Apoptosis-inducing factor, mitochondrion-associated 1;Programmed cell death 8;Apoptosis-inducing factor short isoform 2;Apoptosis-inducing factor short isoform 1	Aif;Aifm1;Pdcd8;mCG_5046;RP23-35N5.1-001;RP23-35N5.1-002	Q9Z0X1;B1AU24;Q1L6K5;B1AU25;Q2QKE3	10	12	10	12	0.73129	0.72661	10	0.453515	0.612033	14
IPI00321074	Protein slit-like 2;Vasorin	Slitl2;Vasn	Q9CZT5	11	12	11	12	1.9785	1.7081	18	1.24049	1.75297	28
IPI00669709	Sister chromatid cohesion protein PDS5 homolog A;Pds5a protein;Putative uncharacterized protein	Kiaa0648;Pds5a	Q6A026;Q8VDS0;Q9D337	11	12	10	12	1.5452	1.1045	11	0.842318	1.09102	13
IPI00119663;IPI00474243	ERT1;Extracellular signal-regulated kinase 2;MAP kinase isoform p42;Mitogen-activated protein kinase 1;Mitogen-activated protein kinase 2;Putative uncharacterized protein;Mapk1 protein;ERK2	Erk2;Mapk;Mapk1;Prkm1	P63085;Q3UF82;Q922X7;O35558	11	12	11	12	0.81946	0.68681	19	0.721241	0.894055	16
IPI00622371	eIF3 p42;eIF3 p44;eIF-3-delta;Eukaryotic translation initiation factor 3 RNA-binding subunit;Eukaryotic translation initiation factor 3 subunit 4;Eukaryotic translation initiation factor 3 subunit G;Putative uncharacterized protein;Eukaryotic translation initiation factor 3, subunit 4 (Delta)	Eif3g;Eif3p42;Eif3s4;mCG_67920	Q9Z1D1;Q3THA0;Q544H0	11	12	11	12	1.5862	1.0935	13	0.691802	0.772798	21
IPI00457661	26S protease subunit S5 basic;26S proteasome non-ATPase regulatory subunit 5;26S proteasome subunit S5B;Psmd5 protein	Kiaa0072;Psmd5	Q8BJY1;Q921U5	11	12	11	12	0.36935	0.29544	11	0.543981	0.626881	12
IPI00317590;IPI00474174;IPI00851049;IPI00620156;IPI00275455;IPI00268802;IPI00381655	40S ribosomal protein S18;Ke-3;Putative uncharacterized protein;MCG23000, isoform CRA_b;Ribosomal protein S18;MCG116671;Ribosomal protein S18 (Rps18) pseudogene	Rps18;mCG_23000;mCG_116671;OTTMUSG00000000655;RP23-371K8.1-001	P62270;Q3TW65;Q561N5;Q5SVZ5	12	12	10	10	1.9115	1.0054	14	0.941088	1.00157	12
IPI00132388	Basic leucine zipper and W2 domain-containing protein 1;Putative uncharacterized protein	Bzw1	Q9CQC6;Q9CVI6	13	12	13	12	1.456	1.1536	26	1.03306	1.20825	22
IPI00115620;IPI00849478;IPI00918511;IPI00848485	Endometrial progesterone-induced protein;Phosphohydroxythreonine aminotransferase;Phosphoserine aminotransferase;Psat1 protein	Psa;Psat;Psat1;mCG_5377	Q99K85;Q3ULZ3;Q543K5;Q8BTJ1;Q3U6K9;Q99JU9	13	12	13	12	0.60373	0.4102	15	0.905387	1.1666	16
IPI00515654;IPI00944009;IPI00118875;IPI00468771;IPI00928390;IPI00928179	Putative uncharacterized protein;Elongation factor 1-delta;Eef1d protein;MCG22130, isoform CRA_b	Eef1d;mCG_22130	Q80T06;P57776-3;P57776;P57776-1;Q91VK2	13	12	2	2	0.58226	0.37497	29	0.652103	0.778756	31
IPI00751369;IPI00319994;IPI00756114;IPI00754398	L-lactate dehydrogenase;LDH muscle subunit;L-lactate dehydrogenase A chain;Putative uncharacterized protein;Ldha protein	Ldh1;Ldha;Ldh-1;mCG_19938	Q3TCI7;Q3THB4;Q3TI99;P06151;Q3UDU4;Q3UIC3;Q564E2;Q99K20;Q6NXW3	13	12	12	11	0.25279	0.17766	27	0.641478	0.796178	21
IPI00116741	Exportin(tRNA);Exportin-T;tRNA exportin	Xpot	Q9CRT8	14	12	1	0	1.5855	1.4536	23	0.723223	0.987459	12
IPI00331345;IPI00473521;IPI00679159	40S ribosomal protein S3a;Protein TU-11;Putative uncharacterized protein;MCG1128, isoform CRA_c;Ribosomal protein S3A	Rps3a;mCG_1128	P97351;Q3U5P8;Q3UAC2;Q3UJU5;Q564F3;Q9D1S3	15	12	15	12	1.9607	1.3901	43	0.954381	1.15195	28
IPI00115679;IPI00403058;IPI00421253	Alpha-glucosidase 2;Glucosidase II subunit alpha;Neutral alpha-glucosidase AB;Alpha glucosidase 2 alpha neutral subunit;Alpha glucosidase 2 alpha neutral subunit, isoform CRA_b;Putative uncharacterized protein;Glucosidase II alpha-subunit	G2an;Ganab;Kiaa0088;mCG_132849	Q8BHN3-2;Q8BHN3;A1A4T2;Q3UE86;Q9R1N7;Q8BHN3-1;Q9R1N6;Q8BHN3-3	16	12	16	12	1.3727	1.1974	16	0.929887	1.28416	17
IPI00223437	Coatomer subunit gamma;Gamma-coat protein;Putative uncharacterized protein;Copg protein	Copg;Copg1	Q9QZE5;Q8BP96;Q922C6	17	12	15	10	0.8859	0.8735	20	1.18869	1.54825	23
IPI00123557	p47 protein;RuvB-like 2;Putative uncharacterized protein;RuvB-like protein 2	Ruvbl2;mCG_23165	Q9WTM5;Q3TXT7;Q3UXP2	18	12	18	12	1.4005	1.1121	25	1.12654	1.27431	13
IPI00347336	Listerin;RING finger protein 160;Zinc finger protein 294;Rnf160 protein	Kiaa0714;Lister;Rnf160;Zfp294;Znf294	Q6A009;Q0P617;Q14B86	23	12	23	12	1.3785	0.91036	22	0.707814	0.859254	18
IPI00798592;IPI00757353;IPI00753815;IPI00753793	Spectrin alpha 2;Spna2 protein;Alpha-II spectrin;Fodrin alpha chain;Spectrin alpha chain, brain;Spectrin, non-erythroid alpha chain;Putative uncharacterized protein	RP23-443G7.6-001;Spna2;RP23-443G7.6-004;Spta2;Sptan1	A3KGU5;B2RXX6;B7ZWK3;B9EKJ1;A3KGU7;P16546-1;P16546;P16546-2;Q3TNY2;Q3TYI8;Q3URW8;Q3V1V5;Q58ES7;Q6PA04	35	12	35	12	0.99717	1.1549	34	1.0226	1.3624	13
IPI00273133	Fms-like tyrosine kinase 4;Tyrosine-protein kinase receptor FLT4;Vascular endothelial growth factor receptor 3;Vascular endothelial growth factor receptor-3;Tyrosine-protein kinase receptor	Flt4;Flt-4;RP23-58E13.1-001	P35917;Q5JCS5;Q5SU94	4	13	4	13	3.3152	2.8093	4	0.900495	1.16801	25
IPI00313998;IPI00938517;IPI00750524	Sulfide:quinone oxidoreductase, mitochondrial;Putative uncharacterized protein;Sulfide quinone reductase-like (Yeast)	Sqrdl;RP23-70E1.4-001;RP23-70E1.4-006	Q9R112;Q3UDS4;Q8BW20;A2ATW7	4	13	4	13	0.77907	0.77896	4	0.388651	0.484027	14
IPI00407692;IPI00844689	Vacuolar proton pump subunit alpha;V-ATPase 69 kDa subunit;V-type proton ATPase catalytic subunit A	Atp6a1;Atp6a2;Atp6v1a;Atp6v1a1	P50516-1;P50516;P50516-2	7	13	7	13	0.6866	0.53362	7	0.892459	1.08068	13
IPI00460741;IPI00406217;IPI00775949;IPI00187513	Mahogunin RING finger protein 1;Probable E3 ubiquitin-protein ligase MGRN1	Kiaa0544;Mgrn1	Q9D074-3;Q9D074;Q9D074-4;Q9D074-1;Q9D074-2	8	13	8	13	1.6277	1.198	8	0.958589	1.20226	19
IPI00314069;IPI00127260	Acyl coenzyme A thioester hydrolase 2;Acyl-CoA thioester hydrolase 9;Acyl-coenzyme A thioesterase 9, mitochondrial;Mitochondrial 48 kDa acyl-CoA thioester hydrolase 1;p48;Protein U8;Acyl-coenzyme A thioesterase 10, mitochondrial;Mitochondrial 48 kDa acyl-CoA thioester hydrolase 2	Acate2;Acot9;Acot10	Q9R0X4;Q32MW3	8	13	8	13	0.15932	0.1125	10	0.38432	0.436091	19
IPI00849044;IPI00313558	Putative uncharacterized protein;Arcn1 protein;Archain 1;MCG1539;Archain;Coatomer subunit delta;Delta-coat protein	Arcn1;mCG_1539;Copd	Q3TDU1;Q3U4S9;Q8C0G7;Q8R1S6;Q91W48;Q5XJY5	9	13	9	13	0.933	0.94752	9	1.12594	1.59808	15
IPI00471443;IPI00556700	eIF3 p35;eIF-3-alpha;Eukaryotic translation initiation factor 3 subunit 1;Eukaryotic translation initiation factor 3 subunit J;Eif3j protein;Eukaryotic translation initiation factor 3, subunit J;MCG11598;Putative uncharacterized protein	Eif3j;Eif3s1;ENSMUSG00000043424;mCG_11598;RP23-34E24.2-001	Q66JS6;Q2YDW1;Q3UGC7;Q66JW9;Q99JK5	9	13	9	13	1.7795	1.5563	16	0.845166	1.01481	21
IPI00648350	p53;Cellular tumor antigen p53;Tumor supressor p53;P53 tumor suppressor	Trp53;p53	A5JTV6;A6YM30;Q3UGQ1;Q64451;Q6TDG9;Q80ZA1;Q8C526;Q925E2;Q9ER40;Q9JLE0	10	13	0	1	2.2576	1.995	26	1.07481	1.22327	42
IPI00126635	Isocitrate dehydrogenase 3 (NAD+) beta;Tumor-related protein	Idh3b;mCG_9915;RP23-20A6.5-001	Q91VA7	10	13	10	13	0.70253	0.62694	12	0.719114	0.89071	13
IPI00377953;IPI00229516	Integrin beta-5;Integrin beta	Itgb5	O70309-1;O70309;Q6PE70;O70309-2	11	13	11	13	4.4308	4.3053	15	2.03575	2.67982	23
IPI00620180	Centromere/kinetochore protein zw10 homolog	Zw10	O54692	11	13	11	13	1.1596	1.1111	11	0.811096	1.12106	16
IPI00119219	17-beta-hydroxysteroid dehydrogenase 12;3-ketoacyl-CoA reductase;Estradiol 17-beta-dehydrogenase 12;KIK-I;Hydroxysteroid (17-beta) dehydrogenase 12;Hydroxysteroid (17-beta) dehydrogenase 12, isoform CRA_b;Hydroxysteroid (17-beta)dehydrogenase 12;Putative uncharacterized protein	Hsd17b12;Kik1;mCG_18031;RP23-41P22.3-001	O70503-1;O70503;Q0VGQ1;Q9CSR6	11	13	11	13	1.4588	0.98223	16	0.758208	0.905223	29
IPI00762774;IPI00881144	eIF3 p66;eIF-3-zeta;Eukaryotic translation initiation factor 3 subunit 7;Eukaryotic translation initiation factor 3 subunit D	Eif3d;Eif3s7	O70194	11	13	11	13	1.5917	1.6473	18	0.722648	0.993345	17
IPI00126048;IPI00844784	26S proteasome non-ATPase regulatory subunit 13;26S proteasome regulatory subunit p40.5;26S proteasome regulatory subunit RPN9;26S proteasome regulatory subunit S11;Proteasome (Prosome, macropain) 26S subunit, non-ATPase, 13	Psmd13;mCG_22589	Q9WVJ2-1;Q9WVJ2;B2RT97;Q9WVJ2-2	12	13	12	13	1.1387	0.98787	12	1.06088	1.30451	12
IPI00788494;IPI00762091;IPI00649313	Mannose receptor, C type 2;Mannose receptor, C type 2, isoform CRA_b;C-type mannose receptor 2;Lectin lambda;Macrophage mannose receptor 2	Mrc2;RP23-35E7.1-001;mCG_4815;Kiaa0709;RP23-35E7.1-003	A2AAB0;Q14AX9;Q64449-1;Q64449;Q64449-2;A2AAA9	12	13	12	13	1.879	1.2594	13	0.83382	1.01811	49
IPI00133428	26S protease regulatory subunit 4;26S proteasome AAA-ATPase subunit RPT2;Proteasome 26S subunit ATPase 1;MCG122657;Putative uncharacterized protein	Psmc1;mCG_122657	P62192;Q542I9	12	13	12	13	0.75384	0.73783	13	0.788271	1.12334	16
IPI00125971	26S protease regulatory subunit 10B;26S proteasome AAA-ATPase subunit RPT4;Proteasome 26S subunit ATPase 6;Proteasome subunit p42;Proteasome (Prosome, macropain) 26S subunit, ATPase, 6;Proteasome (Prosome, macropain) 26S subunit, ATPase, 6, isoform CRA_b;Psmc6 protein	Psmc6;Sug2;mCG_2025	P62334;Q14AQ1;Q8QZS9	12	13	12	13	0.80427	0.70992	14	0.776398	0.983768	15
IPI00323592	Malate dehydrogenase, mitochondrial	Mdh2;Mor1	P08249	12	13	12	13	0.36634	0.2477	30	0.659631	0.854993	24
IPI00120495;IPI00830289;IPI00876109;IPI00229961;IPI00229962;IPI00474360	Protein arginine N-methyltransferase 1;Prmt1 protein;Putative uncharacterized protein	Hrmt1l2;Mrmt1;Prmt1	Q9JIF0-1;Q9JIF0;Q80WV6;Q9JIF0-2;Q3TPF5;Q3UIG8;Q80WB1;Q8C2D7;Q9JIF0-3;Q9CX58	13	13	13	13	1.5212	1.2534	21	1.37561	1.62441	23
IPI00132942	Nuclear distribution protein C homolog;Nuclear migration protein nudC;Silica-induced gene 92 protein;MCG20813;Nuclear distribution gene C homolog (Aspergillus)	Nudc;mCG_20813;RP23-137L22.6-001	O35685;A2A9F5	13	13	13	13	0.25048	0.19343	14	0.54484	0.614251	16
IPI00230415;IPI00851014;IPI00853793;IPI00775852	Eukaryotic translation initiation factor 2 subunit 3, X-linked;Eukaryotic translation initiation factor 2 subunit gamma, X-linked;Eukaryotic translation initiation factor 2, subunit 3, structural gene X-linked;Putative uncharacterized protein;Eif2s3x protein	Eif2s3x;mCG_5458;RP23-99I10.1-001;RP23-99I10.1-002	Q9Z0N1;Q3TML6;Q3U5H6;Q3UDF8;Q3UIJ2;Q6NY07;Q9CRE9;A2AAW9	14	13	3	2	1.4834	1.0518	26	0.740412	0.84246	20
IPI00308971	300 kDa mannose 6-phosphate receptor;Cation-independent mannose-6-phosphate receptor;Insulin-like growth factor 2 receptor;Insulin-like growth factor II receptor;M6P/IGF2 receptor;Igf2r protein;Putative uncharacterized protein	Igf2r	Q07113;B7ZWC4;B9EKB8;Q7TMR1;Q80VF2;Q8C2F9;Q8C6V9;Q8K0J1	14	13	14	13	1.1257	1.313	14	0.455892	0.588685	36
IPI00112555	Diadenosine tetraphosphate synthetase;Glycine--tRNA ligase;Glycyl-tRNA synthetase	Gars	Q9CZD3	15	13	15	13	0.54767	0.38932	14	0.967118	1.17759	16
IPI00314439;IPI00652694	26S proteasome non-ATPase regulatory subunit 3;26S proteasome regulatory subunit RPN3;26S proteasome regulatory subunit S3;Proteasome subunit p58;Transplantation antigen P91A;Tum-P91A antigen;Proteasome (Prosome, macropain) 26S subunit, non-ATPase, 3;Proteasome (Prosome, macropain) 26S subunit, non-ATPase, 3, isoform CRA_b;Putative uncharacterized protein	P91a;Psmd3;Tstap91a;mCG_21907;RP23-395E10.2-001	P14685;Q3TP95;Q3U5M8;Q3ULJ5;Q8BK46	15	13	15	13	0.71091	0.67113	15	0.721085	0.991867	21
IPI00313222;IPI00626312;IPI00457852;IPI00750333;IPI00848644;IPI00853789	60S ribosomal protein L6;TAX-responsive enhancer element-binding protein 107	Rpl6;mCG_16023	P47911;Q3UCH0;Q3UFI4	16	13	16	13	1.9043	1.2643	31	0.925241	1.18948	25
IPI00331444	Importin-7;Ran-binding protein 7	Ipo7;Ranbp7	Q9EPL8	16	13	16	13	1.3399	0.97991	21	0.867303	1.17107	22
IPI00132722;IPI00877279;IPI00653565	35-alpha calcimedin;Annexin A3;Annexin III;Annexin-3;Lipocortin III;Placental anticoagulant protein III;Putative uncharacterized protein;Anxa3 protein	Anx3;Anxa3	O35639;Q3TFK4;Q3TLP4;Q3U737;Q3UBI0;Q8C1X9;Q3TET3	16	13	16	13	0.44062	0.25324	18	0.533305	0.676453	24
IPI00321647;IPI00849863	eIF3 p110;Eukaryotic translation initiation factor 3 subunit 8;Eukaryotic translation initiation factor 3 subunit C;Putative uncharacterized protein;Eif3c protein	Eif3c;Eif3s8	Q8R1B4;Q3TL08;Q66JU1;Q8BVX3;Q9CSD3;Q9CV26	19	13	19	13	1.8096	1.5914	22	0.77232	1.01566	46
IPI00338964;IPI00468900	Calcium pump 2;Calcium-transporting ATPase sarcoplasmic reticulum type, slow twitch skeletal muscle isoform;Endoplasmic reticulum class 1/2 Ca(2+) ATPase;Sarcoplasmic/endoplasmic reticulum calcium ATPase 2;ATPase, Ca++ transporting, cardiac muscle, slow twitch 2, isoform CRA_b;MKIAA4195 protein;Sarcoplasmic reticulum Ca2+-ATPase	Atp2a2;mCG_12168;mKIAA4195;SERCA2	O55143-1;O55143;Q5DTI2;O55143-2;O54994	24	13	24	13	1.0073	0.90967	42	0.445157	0.561419	63
IPI00223047	63 kDa membrane protein;Cytoskeleton-associated protein 4	Ckap4	Q8BMK4	30	13	30	13	2.7042	2.7436	43	0.898634	1.19359	13
IPI00137400	Inositol 1,4,5-trisphosphate receptor type 3;IP3 receptor isoform 3;Type 3 inositol 1,4,5-trisphosphate receptor;Itpr3 protein	Itpr3	P70227;Q0IJ80;Q922U9	32	13	32	13	0.82596	0.96459	32	0.344637	0.450146	21
IPI00222908	Putative uncharacterized protein;MKIAA0405 protein;Fibronectin leucine rich transmembrane protein 2	Flrt2;Map4k5;mKIAA0405;mCG_119917	Q3UVS6;Q6A073;Q8BLU0	5	14	5	14	0.69034	0.65648	8	0.324002	0.48144	29
IPI00788387;IPI00411071;IPI00322712	Putative uncharacterized protein;Milk fat globule glycoprotein;Lactadherin;MFGM;Milk fat globule-EGF factor 8;SED1;Sperm surface protein SP47;Milk fat globule-EGF factor 8 protein, isoform CRA_a	Mfge8;MFG-E8;mCG_6301	Q3U8S9;Q9QWQ1;P21956-1;P21956;P21956-2;Q3TDU5	7	14	7	14	3.607	3.0338	18	1.68771	2.31155	43
IPI00135640;IPI00462789	26S protease regulatory subunit 8;26S proteasome AAA-ATPase subunit RPT6;p45/SUG;Proteasome 26S subunit ATPase 5;Proteasome subunit p45;Protease (Prosome, macropain) 26S subunit, ATPase 5;Protease (Prosome, macropain) 26S subunit, ATPase 5, isoform CRA_a;Psmc5 protein;Protease (Prosome, macropain) 26S subunit, ATPase 5, isoform CRA_c	Psmc5;Sug1;mCG_3214;RP23-418O11.3-001	P62196;B1ARK2;Q99KR1;Q8K1K2	8	14	8	14	1.2525	0.89634	9	0.959969	1.06982	17
IPI00129959;IPI00341584	Exocyst complex component 4;Exocyst complex component Sec8;MKIAA1699 protein;Putative uncharacterized protein	Exoc4;Sec8;Sec8l1;mKIAA1699	O35382;Q69ZD1;Q8CEG7;Q8C391;Q8CA11;Q8CAQ9	8	14	8	14	1.3788	1.1923	7	0.81493	1.07816	12
IPI00122928	Tubulin beta-6 chain;Putative uncharacterized protein;Tubulin, beta 6	Tubb6;mCG_10510	Q922F4;Q3U9U3;Q3UMM1;Q9CUN8	10	14	6	10	1.6565	1.3038	32	0.87804	1.11988	37
IPI00138089;IPI00850279	Leucine-rich repeat-containing protein 47;Leucine rich repeat containing 47	Kiaa1185;Lrrc47;RP23-254N4.4-001	Q505F5;B1AX98	10	14	10	14	1.1582	0.85752	12	0.689037	0.947777	26
IPI00117312	Aspartate aminotransferase, mitochondrial;Fatty acid-binding protein;Glutamate oxaloacetate transaminase 2;Plasma membrane-associated fatty acid-binding protein;Transaminase A	Got2;Got-2	P05202	12	14	12	14	0.2999	0.29139	23	1.02539	1.25321	15
IPI00317604	Protein transport protein Sec23B;SEC23-related protein B;Putative uncharacterized protein	Sec23b	Q9D662;Q3TAW4;Q3TIS3;Q3TYS4;Q3UKB4;Q8CDS4	12	14	10	11	0.66381	0.64565	15	1.00486	1.38552	26
IPI00136251	DnaJ homolog subfamily A member 2;mDj3;Putative uncharacterized protein	Dnaja2	Q9QYJ0;Q3TFF0	12	14	12	14	1.458	0.99184	15	0.904895	1.06606	33
IPI00131871;IPI00857784;IPI00857934;IPI00857710	COP9 signalosome complex subunit 4;JAB1-containing signalosome subunit 4;COP9 (Constitutive photomorphogenic) homolog, subunit 4 (Arabidopsis thaliana);COP9 (Constitutive photomorphogenic) homolog, subunit 4 (Arabidopsis thaliana), isoform CRA_b;Putative uncharacterized protein	Cops4;Csn4;mCG_1088	O88544;Q14AI7;Q3TIJ1	12	14	12	14	0.63952	0.57934	13	0.781861	0.977899	15
IPI00331436;IPI00828469	Cytosol aminopeptidase;Leucine aminopeptidase 3;Leucyl aminopeptidase;Proline aminopeptidase;Prolyl aminopeptidase	Lap3;Lapep	Q9CPY7-1;Q9CPY7;Q9CPY7-2	12	14	12	14	0.35666	0.33217	16	0.703037	1.04261	14
IPI00121552	OMPdecase;Orotate phosphoribosyltransferase;Orotidine 5-phosphate decarboxylase;Uridine 5-monophosphate synthase;Putative uncharacterized protein;Uridine monophosphate synthetase;Uridine monophosphate synthetase, isoform CRA_a	Umps;mCG_127134	P13439;Q3TVV7;Q544K9	13	14	13	14	0.84558	0.64745	14	0.806517	0.907029	15
IPI00130442;IPI00387374	Developmental kinase 5;Ephrin type-B receptor 3;Tyrosine-protein kinase receptor SEK-4;Ephrin receptor	Ephb3;Etk2;Mdk5;Sek4	P54754;Q60669;Q91YS9	13	14	11	11	1.8845	1.6229	15	0.784621	1.04373	36
IPI00224729;IPI00133916	Heterogeneous nuclear ribonucleoprotein H1;Putative uncharacterized protein;Heterogeneous nuclear ribonucleoprotein H;Heterogeneous nuclear ribonucleoprotein H, N-terminally processed;Heterogeneous nuclear ribonucleoprotein H1, isoform CRA_d	Hnrnph1;Hnrph1;RP23-121P11.1-006;Hnrph;mCG_67961;RP23-121P11.1-005	Q8C2Q7;O35737;Q3TNG9;Q811L7	14	14	6	6	1.9648	1.4129	25	1.07095	1.26915	31
IPI00319965	26S proteasome non-ATPase regulatory subunit 6;26S proteasome regulatory subunit RPN7;26S proteasome regulatory subunit S10;p42A;Putative uncharacterized protein	Psmd6	Q99JI4;Q8C1T2	14	14	14	14	0.76648	0.55875	13	0.840124	0.95229	22
IPI00119305;IPI00858306	IRES-specific cellular trans-acting factor 45 kDa;Mpp1;Proliferation-associated protein 1;Proliferation-associated protein 2G4;Protein p38-2G4;Pa2g4 protein;Proliferation-associated 2G4;Putative uncharacterized protein	Ebp1;Pa2g4;Plfap;mCG_18690	P50580;Q05BN2;Q3TGU7;Q3UMW2	15	14	15	14	1.4107	0.9592	24	0.791014	0.908265	30
IPI00624863;IPI00322096	Phosphoribosylaminoimidazole carboxylase, phosphoribosylaminoribosylaminoimidazole, succinocarboxamide synthetase;Phosphoribosylaminoimidazole carboxylase, phosphoribosylaminoribosylaminoimidazole, succinocarboxamide synthetase, isoform CRA_a;Putative uncharacterized protein;AIR carboxylase;Multifunctional protein ADE2;Phosphoribosylaminoimidazole carboxylase;Phosphoribosylaminoimidazole-succinoc…	mCG_15858;Paics	Q9CQ38;Q9DCL9	15	14	15	14	0.31757	0.25292	28	0.728226	0.843668	27
IPI00118344;IPI00881216;IPI00881557	UDP-glucose 6-dehydrogenase;Putative uncharacterized protein;UDP-glucose dehydrogenase	Ugdh;mCG_10270	O70475;Q3TI06;Q3TJ71;Q3TJE8;Q3TS38;Q3UIZ1	15	14	15	14	0.33453	0.30113	25	0.413035	0.576236	15
IPI00117167;IPI00759948	Actin-depolymerizing factor;Brevin;Gelsolin;Gelsolin, isoform CRA_b;Putative uncharacterized protein;Gelsolin, isoform CRA_c;Gsn protein	Gsb;Gsn;mCG_21267;RP23-186B18.2-001;RP23-186B18.2-004	P13020-1;P13020;A2AL35;Q3TGJ9;Q3U9Q8;Q3UCW8;P13020-2;A6PWS5;Q6PAC1	16	14	9	10	0.87423	0.84173	17	0.953016	1.42994	17
IPI00321718;IPI00880977	B-cell receptor-associated protein BAP37;Prohibitin-2;Repressor of estrogen receptor activity;Prohibitin 2;Putative uncharacterized protein	Bap;Bcap37;Phb2;Rea	O35129;Q3V235	16	14	16	14	1.115	0.77036	19	0.485673	0.632431	14
IPI00923036;IPI00323483;IPI00944688;IPI00453818	Programmed cell death 6 interacting protein;MKIAA1375 protein;ALG-2-interacting protein 1;ALG-2-interacting protein X;E2F1-inducible protein;Eig2;Programmed cell death 6-interacting protein;Pdcd6ip protein;Programmed cell death 6 interacting protein, isoform CRA_c;Putative uncharacterized protein	Pdcd6ip;RP24-159F5.1-002;mKIAA1375;Aip1;Alix;mCG_14774;RP24-159F5.1-001	B8JJL8;Q6ZPS9;Q9WU78-3;Q9WU78;Q9WU78-1;Q80Y09;Q3TED2	17	14	17	14	0.54833	0.48571	17	0.964785	1.2607	14
IPI00230440;IPI00758028	Adenosylhomocysteinase;CUBP;Liver copper-binding protein;S-adenosyl-L-homocysteine hydrolase	Ahcy;mCG_21063;RP23-192A6.3-001	P50247;Q3TF14;Q3U4D1;Q3U5U5;Q5M9P0;Q8BPI7	17	14	17	14	0.24707	0.20162	27	0.669703	0.766577	23
IPI00118384	14-3-3 protein epsilon;Putative uncharacterized protein;Tyrosine 3-monooxygenase/tryptophan 5-monooxygenase activation protein, epsilon polypeptide;Tyrosine 3-monooxygenase/tryptophan 5-monooxygenase activation protein, epsilon polypeptide, isoform CRA_c	Ywhae;mCG_10775;RP23-78H4.1-001	P62259;Q3V453;Q5SS40;Q8BPH1	18	14	15	11	1.2728	0.86302	26	0.93188	1.11052	22
IPI00223055;IPI00928383;IPI00928336	Putative uncharacterized protein;Glutaminyl-tRNA synthetase;Glutaminyl-tRNA synthetase, isoform CRA_a;Qars protein	Qars;mCG_16471	Q3TIN2;Q3TN94;Q8BML9;Q8BU21;Q8R1V9	21	14	21	14	0.8232	0.79323	20	0.882068	1.18883	15
IPI00648709;IPI00378681;IPI00845523;IPI00845583	E3 ubiquitin-protein ligase UBR4;N-recognin-4;p600;Zinc finger UBR1-type protein 1;Ubr4 protein	Kiaa0462;Ubr4;Zubr1	A2AN08-5;A2AN08;A2AN08-1;A2AN08-3;A2AN08-2;A2VCS3	21	14	21	14	0.80154	1.4625	21	0.66024	0.830151	13
IPI00453819	Leucine--tRNA ligase;Leucyl-tRNA synthetase, cytoplasmic;MKIAA1352 protein;Leucyl-tRNA synthetase;MCG127948;Putative uncharacterized protein;Lars protein	Lars;mKIAA1352;mCG_127948	Q8BMJ2;Q6ZPT2;Q7TSZ3;Q99JK2;Q9CQM4	25	14	25	14	0.91236	0.70317	27	0.980969	1.27411	20
IPI00749893;IPI00876027	Putative uncharacterized protein;Exocyst complex component 5;Exocyst complex component Sec10	Exoc5;Sec10l1;mCG_2336	Q3U8A5;Q3UD13;Q80VK3;Q3TPX4	3	15	3	15	1.6261	1.3314	3	0.965904	1.19913	14
IPI00124221	Sodium/potassium-dependent ATPase subunit beta-3;Sodium/potassium-transporting ATPase subunit beta-3;Atp1b3 protein;Putative uncharacterized protein;ATPase, Na+/K+ transporting, beta 3 polypeptide;MCG21656, isoform CRA_b;Na,K-ATPase beta-3 subunit;Na K-ATPase beta-3 subunit	Atp1b3;mCG_21656;atp1b3	P97370;Q1WWL1;Q3U9D4;Q3UFH4;Q544Q7;Q71VC6	11	15	11	15	1.1654	1.1078	47	0.554816	0.650068	64
IPI00270376;IPI00271453	Coxsackievirus and adenovirus receptor homolog;Putative uncharacterized protein	Car;Cxadr	P97792-1;P97792;Q3TV22;P97792-2	12	15	12	15	2.682	1.895	36	0.803148	1.03292	76
IPI00874964;IPI00273646;IPI00622795;IPI00848801;IPI00849530;IPI00850779;IPI00853668;IPI00135284;IPI00848511;IPI00849045;IPI00849046;IPI00851086;IPI00850337;IPI00753028;IPI00849031;IPI00620663;IPI00849049;IPI00850028;IPI00850432;IPI00849879;IPI00319731;IPI00850377;IPI00850434;IPI00874682;IPI00271869;IPI00663957;IPI00849050;IPI00848411;IPI00850062;IPI00851010;IPI00762304;IPI00848807;IPI00849792;IPI…	Glyceraldehyde-3-phosphate dehydrogenase;Putative uncharacterized protein;Glyceraldehyde-3-phosphate-dehydrogenase;GAPDH	Gapd;Gapdh;Gm10481;380687;ENSMUSG00000068459;OTTMUSG00000017911;AK190093;ENSMUSG00000071343	P16858;Q3TUZ9;Q6IWE3;Q2VWQ4	12	15	9	12	0.43427	0.29353	36	0.78796	0.995025	45
IPI00930878;IPI00405114;IPI00758064;IPI00133206	Putative uncharacterized protein;Proteasome (Prosome, macropain) 26S subunit ATPase 3;Proteasome (Prosome, macropain) 26S subunit, ATPase 3;26S protease regulatory subunit 6A;26S proteasome AAA-ATPase subunit RPT5;Proteasome 26S subunit ATPase 3;Tat-binding protein 1	Psmc3;RP23-263H8.1-001;RP23-263H8.1-009;RP23-263H8.1-002;Tbp1	Q3THI5;Q3TKC2;Q3TKG4;Q3U8Y7;Q3UD94;Q99JN8;B7ZCF1;Q8BUP7;A2AGN7;O88685	13	15	13	15	0.72176	0.58905	19	0.805932	0.93932	25
IPI00830803;IPI00132067;IPI00750260	Fibulin 2, isoform CRA_b;Putative uncharacterized protein;Fibulin 2;Fibulin-2	Fbln2;mCG_130430	Q3TGL4;Q99K58;P37889-1;P37889;P37889-2	15	15	15	15	5.258	4.1612	38	2.47231	3.11876	89
IPI00124761	CD167 antigen-like family member B;Discoidin domain-containing receptor 2;Neurotrophic tyrosine kinase, receptor-related 3;Receptor protein-tyrosine kinase TKT;Tyrosine-protein kinase TYRO10	Ddr2;Ntrkr3;Tkt;Tyro10	Q62371	15	15	13	13	2.5538	2.2897	32	0.94038	1.2734	41
IPI00128202	eIF3 p40 subunit;eIF-3-gamma;Eukaryotic translation initiation factor 3 subunit 3;Eukaryotic translation initiation factor 3 subunit H;Putative uncharacterized protein;Eukaryotic translation initiation factor 3, subunit H;MCG19540, isoform CRA_b	Eif3h;Eif3s3;mCG_19540	Q91WK2;Q3THW7;Q3TII2;Q3TIK5;Q5M9L0;Q8BTX5	15	15	15	15	1.7295	1.5042	18	0.808604	0.997606	19
IPI00135660	Cavin-2;Phosphatidylserine-binding protein;Serum deprivation-response protein	Sdpr;Sdr	Q63918	15	15	15	15	1.4493	1.0398	24	0.627038	0.806842	67
IPI00229680;IPI00885326	Calcineurin homologous protein;Calcium-binding protein CHP;Calcium-binding protein p22;Sid 470;MCG9726, isoform CRA_e;Novel protein (1500003O03Rik)	Chp;Sid470;1500003O03Rik;mCG_9726;RP23-22A15.1;RP23-22A15.1-001;RP23-22A15.1-002	P61022;A2AQ13;B0R091	15	15	15	15	0.78368	0.55932	19	0.362214	0.391604	27
IPI00808098;IPI00311445;IPI00407312;IPI00808433;IPI00895519	Fatty acyl-CoA reductase 1;Male sterility domain-containing protein 2	Far1;Mlstd2	Q922J9-4;Q922J9;Q922J9-1;Q922J9-3;Q922J9-2	16	15	16	15	2.076	1.5244	18	0.954472	1.08765	18
IPI00111412	60S ribosomal protein L4;Putative uncharacterized protein;Ribosomal protein L4	Rpl4;mCG_12784	Q9D8E6;Q564E8;Q5ZEY2;Q9CSM5	17	15	17	15	1.9469	1.5927	32	0.953834	1.04621	20
IPI00116850	UPF0027 protein C22orf28 homolog;Putative uncharacterized protein	D10Wsu52e	Q99LF4;Q3TJ01	17	15	17	15	1.3359	1.152	35	0.789515	1.07069	16
IPI00124973;IPI00648356	Importin alpha P1;Importin subunit alpha-2;Karyopherin subunit alpha-2;Pendulin;Pore targeting complex 58 kDa subunit;RAG cohort protein 1;SRP1-alpha;Karyopherin (Importin) alpha 2;MCG2886, isoform CRA_a;Putative uncharacterized protein;Kpna2 protein	Kpna2;Rch1;mCG_2886;RP23-170A23.5-001	P52293;Q52L97;Q641N9	17	15	17	15	1.0708	1.1158	21	0.7249	1.00894	32
IPI00126083;IPI00653573	EH domain-containing protein 1;PAST homolog 1;Putative uncharacterized protein;EH-domain containing 1	Ehd1;Past1;mCG_5032	Q9WVK4;Q3TCK3;Q3TGS1;Q3TIT3;Q3TUW9;Q80ZZ0;Q8K1X5;Q3T9A1	18	15	10	11	0.36424	0.3773	19	1.0277	1.40201	19
IPI00224575;IPI00223253;IPI00465574;IPI00890005;IPI00761237;IPI00875420	Heterogeneous nuclear ribonucleoprotein K;Putative uncharacterized protein;Hnrpk protein	Hnrnpk;Hnrpk	P61979-2;P61979;Q3TJ38;Q3TL71;Q3TUA1;Q5FWJ5;P61979-1;Q3TG17;B2M1R6;Q3U6X2;Q3U9Q3;P61979-3	18	15	15	13	1.2588	1.3041	23	1.00257	1.457	18
IPI00126834;IPI00653571	Vascular cell adhesion protein 1;Putative uncharacterized protein;Vascular cell adhesion molecule 1;Vcam1 protein	Vcam1;Vcam-1	P29533-1;P29533;Q3TR98;Q3UPN1;Q8K0X1;Q91X98	19	15	19	15	1.8209	1.7621	27	1.50442	2.21577	29
IPI00468203;IPI00605518;IPI00885455;IPI00885292;IPI00885367	Annexin A2;Annexin II;Annexin-2;Calpactin I heavy chain;Calpactin-1 heavy chain;Chromobindin-8;Lipocortin II;p36;Placental anticoagulant protein IV;Protein I;Putative uncharacterized protein;Annexin A2, isoform CRA_a;Anxa2 protein	Anx2;Anxa2;Cal1h;CT009708.1-001;mCG_5731;CT009708.1-005;CT009708.1-003;CT009708.1-004	P07356;Q3UCD3;Q542G9;Q99KH3;Q9CZI7;B0V2N5;B0V2N7;B0V2N8	19	15	19	15	1.8263	1.249	35	0.899038	1.14816	26
IPI00123494;IPI00675436	26S proteasome non-ATPase regulatory subunit 2;26S proteasome regulatory subunit RPN1;26S proteasome regulatory subunit S2;26S proteasome subunit p97;Putative uncharacterized protein;MCG129789, isoform CRA_b;Psmd2 protein	Psmd2;mCG_129789	Q8VDM4;Q3TI61;Q3TIP0;Q3TKV1;Q3TW71;Q3TWL6;Q3TXV1;Q3U9Y8;Q80V77;Q99JX8;Q9CRK7	21	15	21	15	0.69844	0.66459	27	0.718391	0.973047	19
IPI00462445	E3 ubiquitin-protein ligase NEDD4;Neural precursor cell expressed developmentally down-regulated protein 4;Neural cell expressed, developmentally down-regulated 4;Neural cell expressed, developmentally down-regulted gene 4, isoform CRA_f;Putative uncharacterized protein	Kiaa0093;Nedd4;Nedd-4;Nedd4a;mCG_8038	P46935;B2RSC8;Q3TUU1;Q8BNU7	27	15	23	14	1.2365	1.1054	32	1.40252	1.87484	27
IPI00317794	Nucleolin;Protein C23;Putative uncharacterized protein	Ncl;Nuc	P09405;Q3TGR3;Q3TL52;Q3TT41;Q8CD23;Q8CE30;Q9CT46	37	15	37	15	2.9467	2.6222	70	1.18624	1.53624	84
IPI00316650;IPI00648959;IPI00227970	Exocyst complex component 7;Exocyst complex component Exo70;Exocyst complex component 7, isoform CRA_b;Putative uncharacterized protein;MKIAA1067 protein;Exocyst complex component 7, isoform CRA_a;Exoc7 protein	Exo70;Exoc7;mCG_6835;RP23-184G6.2-003;mKIAA1067;RP23-184G6.2-002;RP23-184G6.2-001	O35250-1;O35250;Q3USE0;Q69ZS4;A2AAN0;O35250-2;Q3TIP4;Q542L0;Q7TPT3	2	16	2	16	1.3837	1.1807	2	0.939496	1.14997	15
IPI00350425;IPI00647999;IPI00875931	VWFA and cache domain-containing protein 1	Cachd1;Kiaa1573;Vwcd1	Q6PDJ1-1;Q6PDJ1;Q6PDJ1-2	5	16	5	16	1.9621	1.6011	5	0.684416	0.945805	19
IPI00346073;IPI00798482	Heat shock 70 kDa protein 1;Heat shock 70 kDa protein 1B;Heat shock protein (hsp68);Heat shock 70 kDa protein 1A;Heat shock 70 kDa protein 3;Hsp68;Inducible heat shock protein 70;Heat shock protein 70;Putative uncharacterized protein;Heat shock protein 1B;Hspa1b protein	Hcp70.1;Hsp70-1;Hsp70a1;Hspa1;Hspa1b;Hsp70-3;Hsp70A1;Hspa1a;Hsp70.3;mCG_1031930	P17879;Q61698;Q61696;A1E2B8;O88687;Q3TAI8;Q3TU85	9	16	5	9	0.53536	0.40036	10	0.238949	0.304072	29
IPI00222496;IPI00854971	Protein disulfide-isomerase A6;Thioredoxin domain-containing protein 7;Putative uncharacterized protein	Pdia6;Txndc7	Q922R8;Q3THH1;Q3TJL8;Q3TML0;Q9DAB4	10	16	10	16	1.2944	0.91752	21	1.15832	1.30989	24
IPI00122565;IPI00416577;IPI00461580	GDI-3;Guanosine diphosphate dissociation inhibitor 2;Rab GDP dissociation inhibitor beta;Putative uncharacterized protein	Gdi2;Gdi3	Q61598-1;Q61598;Q3TIY6;Q3UC72;Q3UPA3;Q3UUX9;Q61598-2;Q9CZ18	11	16	11	16	0.86845	0.6645	12	0.84076	0.936768	19
IPI00553717;IPI00420752	3-methylcrotonyl-CoA carboxylase 2;3-methylcrotonyl-CoA carboxylase non-biotin-containing subunit;3-methylcrotonyl-CoA:carbon dioxide ligase subunit beta;Methylcrotonoyl-CoA carboxylase beta chain, mitochondrial;Methylcrotonoyl-Coenzyme A carboxylase 2 (Beta);Mccc2 protein	Mccc2;mCG_116168	Q3ULD5;B2RUK5;Q8K1L7;Q6PD20	13	16	13	16	2.2592	2.1353	15	1.0129	1.51658	25
IPI00317309	Anchorin CII;Annexin A5;Annexin V;Annexin-5;Calphobindin I;Endonexin II;Lipocortin V;Placental anticoagulant protein 4;Placental anticoagulant protein I;Thromboplastin inhibitor;Vascular anticoagulant-alpha	Anx5;Anxa5	P48036	13	16	13	16	0.68854	0.48391	19	0.574119	0.701607	23
IPI00461469	Methionine--tRNA ligase;Methionyl-tRNA synthetase, cytoplasmic	Mars	Q68FL6	15	16	15	16	0.62013	0.56171	15	0.676819	0.92816	16
IPI00134599;IPI00856866	40S ribosomal protein S3;Ribosomal protein S3;Putative uncharacterized protein;Ribosomal protein S3, isoform CRA_g	Rps3;mCG_7040	P62908;O89068;Q3UCL7;Q3UK56;Q5YLW3;Q9CZP6;Q9D0A2	16	16	16	16	1.9257	1.2974	45	0.997208	1.21996	43
IPI00323971;IPI00624746	IMPDH-II;Inosine-5-monophosphate dehydrogenase 2;Inosine-5-monophosphate dehydrogenase	Impdh;Impdh2;mCG_16503	P24547;O89058;Q3U9N8;Q3UAT9;Q3UPJ2	16	16	15	15	1.023	0.81281	19	0.795229	0.931446	29
IPI00320480;IPI00894742	Sphingosine-1-phosphate aldolase;Sphingosine-1-phosphate lyase 1;Putative uncharacterized protein;Sgpl1 protein;MKIAA1252 protein	Sgpl1;mKIAA1252	Q8R0X7;Q3UDJ2;Q4FK38;Q69ZN1	16	16	16	16	1.6428	1.4596	29	0.761035	0.939055	28
IPI00555069	Phosphoglycerate kinase 1;Phosphoglycerate kinase	Pgk1;Pgk-1	P09411;B0LAA9	16	16	16	16	0.30881	0.26456	28	0.575937	0.700673	27
IPI00400016	Laminin B2 chain;Laminin subunit gamma-1;Laminin-1 subunit gamma;Laminin-10 subunit gamma;Laminin-11 subunit gamma;Laminin-2 subunit gamma;Laminin-3 subunit gamma;Laminin-4 subunit gamma;Laminin-6 subunit gamma;Laminin-7 subunit gamma;Laminin-8 subunit gamma;Laminin-9 subunit gamma;S-laminin subunit gamma;Putative uncharacterized protein;Lamc1 protein	Lamb-2;Lamc1;Lamc-1	P02468;Q3TRH4;Q3UFZ9;Q3UNG0;Q3URV4;Q6PHM1	17	16	17	16	3.584	2.5393	18	2.15759	2.93712	19
IPI00338785	Laminin B1 chain;Laminin subunit beta-1;Laminin-1 subunit beta;Laminin-10 subunit beta;Laminin-12 subunit beta;Laminin-2 subunit beta;Laminin-6 subunit beta;Laminin-8 subunit beta;Laminin B1 subunit 1;Lamb1-1 protein;Putative uncharacterized protein	Lamb-1;Lamb1-1	P02469;B9EKB0;Q0V927;Q3TNZ8;Q3UHL7;Q3UR38;Q8K271;Q9CRX6	17	16	17	16	1.8565	1.8739	21	1.54595	2.07241	21
IPI00318841;IPI00408350;IPI00664589	eEF-1B gamma;Elongation factor 1-gamma;Eukaryotic translation elongation factor 1 gamma;MCG17832, isoform CRA_b;Putative uncharacterized protein;Eef1g protein	Eef1g;mCG_17832	Q9D8N0;Q4FZK2;Q8R1N8	18	16	18	16	0.84116	0.5946	26	0.986875	1.10836	44
IPI00454008	Serine hydroxymethyltransferase	Shmt2	Q3TFD0;Q99K87;Q9CZN7	18	16	17	15	0.63284	0.45022	27	0.688326	0.780275	20
IPI00676717	TBP-associated factor 170;Btaf1 protein;Putative uncharacterized protein	Btaf1;TAF170	A0ZVB6;Q52KH4;Q8BTS9	21	16	21	16	1.2106	0.82647	21	0.88968	1.2047	16
IPI00122862;IPI00953783	C-1-tetrahydrofolate synthase, cytoplasmic;Formyltetrahydrofolate synthetase;Methenyltetrahydrofolate cyclohydrolase;Methylenetetrahydrofolate dehydrogenase;Putative uncharacterized protein;C1-tetrahydrofolate synthase	Mthfd1;Dcs	Q922D8;Q3TW74;Q3UZH3;Q8BXX7;Q8BY49;Q8R013	21	16	21	16	0.63701	0.56501	21	0.740412	0.978474	18
IPI00123802;IPI00224109;IPI00830204	42 degrees C-HSP;Heat shock 110 kDa protein;Heat shock protein 105 kDa;Heat shock-related 100 kDa protein E7I;Putative uncharacterized protein	Hsp105;Hsp110;Hsph1;Kiaa0201	Q61699-1;Q61699;Q61699-2;Q8C6H1	22	16	22	16	0.51385	0.46779	23	0.496278	0.642261	27
IPI00928004;IPI00229834	Putative uncharacterized protein;Alpha-coat protein;Coatomer subunit alpha;Proxenin;Xenin;Xenopsin-related peptide;Coatomer protein complex subunit alpha, isoform CRA_b;Copa protein;Coatomer protein alpha subunit	Copa;mCG_4489	Q8BTF0;Q8CIE6;Q3TAU7;Q63ZW9;Q8R393;Q9ET41	29	16	29	16	0.9976	0.80183	31	1.19141	1.5815	19
IPI00626385;IPI00421268;IPI00230061;IPI00944107;IPI00400214;IPI00229509;IPI00400215;IPI00625928;IPI00421271;IPI00468273;IPI00421267;IPI00400209	Plectin-1;Plectin-6;Plec1 protein;Putative uncharacterized protein;Plectin 10;Plectin 8;Plectin 2;Plectin 3;Plectin 7;Plectin 4;Plectin 5;Plectin 9	Plec1;Plec	Q9QXS1-2;Q9QXS1;Q499F9;Q9QXS1-8;Q8C8S5;Q9QXS1-14;Q6S385;Q9QXS1-16;Q9QXS1-3;Q05CR3;Q9QXS1-5;Q6S387;Q9QXS1-13;Q6S393;Q9QXS1-12;Q6S392;Q9QXS1-10;Q6S388;Q9QXS1-15;Q6S390	93	16	91	16	0.50733	0.88095	94	0.143831	0.184973	18
IPI00929869;IPI00109812	HAUS augmin-like complex subunit 5;MCG22784, isoform CRA_b;Putative uncharacterized protein	Haus5;Kiaa0841;mCG_22784	Q9D786-1;Q9D786;Q08EB3;Q9D786-2	2	17	2	17	1.027	0.78188	2	1.35146	1.64107	17
IPI00343076;IPI00750735;IPI00867924	Protocadherin 19;Protocadherin-19;Pcdh19 protein	Pcdh19;RP23-330I16.1-001;Kiaa1313	A2AGW3;Q80TF3;Q147Z9	4	17	4	17	2.0268	1.6718	7	1.26664	1.62369	43
IPI00754853;IPI00915505;IPI00915512;IPI00230067;IPI00915502	PTPNU-3;Receptor-type tyrosine-protein phosphatase S;Receptor-type tyrosine-protein phosphatase sigma;Putative uncharacterized protein	Ptprs	B0V2N1-1;B0V2N1;Q3UNN3;B0V2N1-2;B0V2N1-6;B0V2N1-3;B0V2N1-4	7	17	5	15	3.8659	2.9104	7	2.10735	2.52768	21
IPI00118291;IPI00808355	Interleukin-31 receptor subunit beta;Oncostatin-M-specific receptor subunit beta;Oncostatin M receptor;Putative uncharacterized protein	Osmr;Osmrb	O70458-1;O70458;B9EHD2;Q3TRK8;O70458-2	7	17	6	16	5.3813	3.8856	7	1.03659	1.38648	29
IPI00224626;IPI00874440	Putative uncharacterized protein;MKIAA4020 protein;CDC10 protein homolog;Septin-7	Sept7;mKIAA4020;Cdc10	Q3UGE0;Q3UNN1;Q5DTS3;Q8C2A3;O55131	12	17	11	16	0.56238	0.43554	25	0.965904	1.08063	33
IPI00114375	Dihydropyrimidinase-related protein 2;Unc-33-like phosphoprotein 2	Crmp2;Dpysl2;Ulip2	O08553	14	17	10	13	1.0107	0.96247	21	2.13415	2.89176	22
IPI00227844;IPI00124569	TGF-beta receptor type-2;TGF-beta type II receptor;Transforming growth factor-beta receptor type II;Transforming growth factor, beta receptor II;Putative uncharacterized protein;Transforming growth factor, beta receptor II, isoform CRA_b;TGF-beta receptor II	Tgfbr2;mCG_6467	Q62312-2;Q62312;Q9JLZ4;Q62312-1;Q3UG22;Q543C0;Q8BQS9;Q8BRS2;Q91ZR8	14	17	14	17	4.5373	3.2018	22	1.71206	2.22296	50
IPI00108335;IPI00551367;IPI00551329;IPI00551249	DNA repair protein RAD50;RAD50 homolog (S. cerevisiae);Putative uncharacterized protein	Rad50;mCG_119249;RP23-239O19.3-001;RP23-239O19.3-005	P70388-1;P70388;P70388-2;Q5SV02;P70388-3;A8Y5I3;Q3V0R5;P70388-4;Q3UNL2	14	17	14	17	1.7071	1.2342	13	1.29948	1.69127	17
IPI00123202	Ataxin-10;Brain protein E46;Spinocerebellar ataxia type 10 protein homolog;Putative uncharacterized protein	Atxn10;Sca10	P28658;Q3TCF4;Q3TKP3;Q8BWX1	14	17	14	17	1.5645	1.0891	17	0.924813	1.02606	29
IPI00331092;IPI00752798;IPI00471047	40S ribosomal protein S4, X isoform;Putative uncharacterized protein;MCG116623;Ribosomal protein S4 X-linked;Ribosomal protein S4, X-linked;Ribosomal protein S4, Y-linked 2;RIKEN cDNA 1110033J19	Rps4;Rps4x;mCG_116623;RP23-331B22.2-001;mCG_49215;RP23-251M14.2-001;Rps4y2	P62702;Q3UXQ6;Q545F8;Q545X8;Q3V1Z5	15	17	15	17	1.9754	1.3356	31	0.963948	1.13077	22
IPI00315488	Arginine--tRNA ligase;Arginyl-tRNA synthetase, cytoplasmic;Putative uncharacterized protein;Arginyl-tRNA synthetase	Rars;mCG_2243;RP23-196B5.4-001	Q9D0I9;Q3THP2;Q3TM73;Q3TVC5;Q3U8R2;Q3U930;Q3UAZ3;Q5SXA8	15	17	15	17	0.58207	0.51239	20	0.714235	0.921404	31
IPI00474446	Eukaryotic translation initiation factor 2 subunit 1;Eukaryotic translation initiation factor 2 subunit alpha;Putative uncharacterized protein	Eif2a;Eif2s1	Q6ZWX6;Q9CV24	16	17	16	17	1.5017	1.0304	25	0.755915	0.971157	33
IPI00469466;IPI00876222;IPI00466276;IPI00227939	Integrin alpha-7;Integrin alpha-7 heavy chain;Integrin alpha-7 light chain;Putative uncharacterized protein	Itga7	Q61738-5;Q61738;Q3TZS3;Q61738-3;Q61738-1;Q61738-2	16	17	1	2	1.5412	1.3856	22	0.423496	0.584044	30
IPI00133066;IPI00318982;IPI00650011;IPI00875470	Putative uncharacterized protein;Proteasome (Prosome, macropain) 26S subunit, non-ATPase, 12;26S proteasome non-ATPase regulatory subunit 12;26S proteasome regulatory subunit p55;26S proteasome regulatory subunit RPN5	Psmd12;mCG_3306;RP23-319N7.1-001;RP23-319N7.1-002	Q3U8F5;Q9CQT4;Q9D8W5;B1AT36;Q3TRH2;Q9CSW4	17	17	17	17	0.93918	0.7675	17	0.887548	1.0083	18
IPI00307837;IPI00831365;IPI00831184	Elongation factor 1-alpha 1;Elongation factor Tu;Eukaryotic elongation factor 1 A-1;Elongation factor 1-alpha;Eef1a1 protein	Eef1a;Eef1a1;mCG_15232	P10126;Q3TII3;Q3UA81;Q3UZQ3;Q4FZE5;Q58E64	18	17	18	17	0.75586	0.5765	70	0.898473	1.09505	108
IPI00122743;IPI00222457	Aspartate--tRNA ligase;Aspartyl-tRNA synthetase, cytoplasmic;Putative uncharacterized protein	Dars	Q922B2;Q3TF87;Q3TMC5;Q3U987;Q3UJQ3;Q8BK18	18	17	18	17	0.67775	0.55688	24	0.750413	0.899119	27
IPI00308938	80 kDa M-calpain subunit;Calcium-activated neutral proteinase 2;Calpain M-type;Calpain-2 catalytic subunit;Calpain-2 large subunit;Millimolar-calpain;Putative uncharacterized protein;M-calpain 80 kDa large subunit;M-calpain large subunit	Capn2	O08529;Q3U3A8;Q3U8S5;Q8R486;Q920R9	19	17	19	17	1.2867	0.90446	23	0.59577	0.727643	39
IPI00471476;IPI00471477	PAI1 RNA-binding protein 1;Plasminogen activator inhibitor 1 RNA-binding protein;SERPINE1 mRNA-binding protein 1;Putative uncharacterized protein	Pairbp1;Serbp1	Q9CY58-2;Q9CY58;Q3UJK2;Q9CY58-3;Q3UEI6	23	17	1	0	1.9271	2.0043	42	1.07201	1.24527	33
IPI00515360;IPI00113824;IPI00849705	Perlecan (Heparan sulfate proteoglycan 2);Perlecan;Putative uncharacterized protein;Hspg2 protein;Basement membrane-specific heparan sulfate proteoglycan core protein;Endorepellin;LG3 peptide	Hspg2;RP23-12C2.1-001	B1B0C7;Q2XQV0;Q3UHH3;Q52KG8;Q5RKM8;Q05793	24	17	24	17	1.4524	2.731	25	1.13252	1.49238	18
IPI00130158;IPI00673797	Importin-9;Importin-9a;Importin-9b;Ran-binding protein 9;Importin 9;MKIAA1192 protein	Imp9;Ipo9;Ranbp9;mKIAA1192	Q91YE6;Q4G0B8;Q69ZP1	25	17	25	17	1.1122	0.80084	30	0.735943	0.965158	40
IPI00471418;IPI00378122	Netrin receptor UNC5B;Protein unc-5 homolog 2;Protein unc-5 homolog B;Putative uncharacterized protein	Unc5b;Unc5h2	Q8K1S3-1;Q8K1S3;Q3TCV5;Q3TYW6;Q8K1S3-2;Q3UH38	2	18	2	17	2.2295	2.18	2	1.25755	1.62027	44
IPI00338094	Bone morphogenetic protein receptor type II;Bone morphogenetic protein receptor type-2;BRK-3;Putative uncharacterized protein	Bmpr2	O35607;Q3UER5;Q3UG09;Q3UU71	3	18	3	18	1.9027	1.3123	3	1.3846	1.82262	38
IPI00312509;IPI00330870;IPI00830433;IPI00461227	Adhesion-related kinase;Tyrosine-protein kinase receptor UFO;Putative uncharacterized protein;AXL receptor tyrosine kinase;Axl protein	Ark;Axl;Ufo;mCG_126976	Q00993;Q3TTM4;Q80YQ3;Q6PE80;Q8CCF8	8	18	8	18	1.0816	0.86947	16	0.610165	0.830979	60
IPI00417168	Integrin alpha-11;A11 integrin;Putative uncharacterized protein	Itga11	P61622;Q7TQC3;Q8CE84	11	18	11	18	18.087	12.669	20	18.6289	22.5693	29
IPI00132208;IPI00623518;IPI00649208	DnaJ homolog subfamily A member 1;DnaJ protein homolog 2;Heat shock 40 kDa protein 4;Heat shock protein J2;Putative uncharacterized protein;DnaJ (Hsp40) homolog, subfamily A, member 1;MCG9817, isoform CRA_a	Dnaj2;Dnaja1;Hsj2;Hspf4;mCG_9817;RP23-135L5.1-001;RP23-135L5.1-004	P63037;Q3TK61;Q5NTY0;B1AXY1	13	18	2	2	0.8606	0.58548	13	0.5712	0.633955	35
IPI00221523;IPI00798527	Importin beta-2;Karyopherin beta-2;Transportin-1;Putative uncharacterized protein	Kpnb2;Tnpo1	Q8BFY9-1;Q8BFY9;Q8BFY9-2;Q3TKD0;Q3TQW0	14	18	8	11	1.0855	1.0319	16	0.623247	0.804699	58
IPI00454142;IPI00454143;IPI00420385	Septin-11	D5Ertd606e;Sept11	Q8C1B7-1;Q8C1B7;Q8C1B7-2;Q8C1B7-3	15	18	15	17	0.55013	0.41392	21	0.907853	1.03526	27
IPI00230395;IPI00652811	Annexin A1;Annexin I;Annexin-1;Calpactin II;Calpactin-2;Chromobindin-9;Lipocortin I;p35;Phospholipase A2 inhibitory protein;Putative uncharacterized protein;Anxa1 protein	Anx1;Anxa1;Lpc1;Lpc-1	P10107;B7STB7;Q3U5N9;Q4FJV4;Q4FK88;Q3US43	15	18	15	18	0.60124	0.45758	30	0.356037	0.457896	35
IPI00114733;IPI00880252	47 kDa heat shock protein;Collagen-binding protein;Serine protease inhibitor J6;Serpin H1;Putative uncharacterized protein;Serpinh1 protein	Cbp1;Hsp47;Serpinh1	P19324;Q3TJK3;Q3TMD2;Q3TWG9;Q5U4D0;Q8BV87;Q8BVU9	16	18	16	18	1.3196	1.021	29	1.44207	1.64883	42
IPI00270326	26S protease regulatory subunit 7;26S proteasome AAA-ATPase subunit RPT1;Proteasome 26S subunit ATPase 2;Protein MSS1;Putative uncharacterized protein	Mss1;Psmc2	P46471;Q3U5V3;Q3UIH5;Q8BVQ9	16	18	16	18	0.7157	0.49773	16	0.767165	0.851934	19
IPI00856379;IPI00221402;IPI00856272;IPI00649880;IPI00858310;IPI00856247;IPI00856415	Fructose-bisphosphate aldolase;Aldolase 1;Fructose-bisphosphate aldolase A;Muscle-type aldolase	Aldoa;mCG_22383;Aldo1;Aldoart1	A6ZI44;Q6NY00;P05064;Q5FWB7;A6ZI46;Q9CPQ9	17	18	17	18	0.68725	0.56909	31	0.793714	0.939055	35
IPI00649277;IPI00108870;IPI00844710;IPI00857594;IPI00648802	Ephrin type-B receptor 2;Neural kinase;Nuk receptor tyrosine kinase;Tyrosine-protein kinase receptor EPH-3;Tyrosine-protein kinase receptor SEK-3;Ephrin receptor	Ephb2;Epth3;Nuk;Sek3;RP23-426N4.7-003;RP23-426N4.7-002;RP23-426N4.7-001	P54763-2;P54763;P54763-1;A3KG00;Q6P5F1;A3KG02;A3KG01	18	18	16	17	6.4422	4.6674	34	1.72858	2.24417	54
IPI00114593;IPI00480406;IPI00117043;IPI00653007;IPI00654242;IPI00110827;IPI00404804;IPI00266875;IPI00885994;IPI00885500	Actin, alpha cardiac muscle 1;Alpha-cardiac actin;Actin alpha cardiac;Actin, alpha, cardiac muscle 1;Putative uncharacterized protein;Alpha-actin (AA 27-375);Actin, aortic smooth muscle;Alpha-actin-2;Actin, alpha skeletal muscle;Alpha-actin-1;Skeletal muscle alpha-actin mRNA.;Alpha-actin (Aa 40-375);Actin, gamma-enteric smooth muscle;Alpha-actin-3;Gamma-2-actin;Smooth muscle gamma-actin;Actin, ga…	Actc;Actc1;RP23-230H3.3-001;alpha-cardiac actin;Acta2;Actsa;Actvs;Acta;Acta1;Acta3;Actg2;Actsg;mCG_133573	P68033;Q497E4;Q61273;Q61274;Q61275;Q9CXK3;P62737;Q3U122;Q3TG92;Q3UIJ3;P68134;Q61264;Q61272;P63268;Q3UJ36;Q61852	18	18	5	5	0.93176	0.74706	73	1.1733	1.39729	79
IPI00137409	P68;Transketolase	Tkt	P40142;O55021;Q9Z2L5	18	18	18	18	0.43293	0.44337	24	1.10711	1.50319	20
IPI00387337	Basic leucine zipper and W2 domain-containing protein 2;Putative uncharacterized protein	Bzw2	Q91VK1;Q3TRM2;Q3V199	18	18	16	16	1.2753	0.86145	19	0.755858	0.930752	30
IPI00309035	Dolichyl-diphosphooligosaccharide--protein glycosyltransferase 67 kDa subunit;Dolichyl-diphosphooligosaccharide--protein glycosyltransferase subunit 1;Ribophorin I;Ribophorin-1;Putative uncharacterized protein;Rpn1 protein	Rpn1	Q91YQ5;Q3U900;Q5RKP4;Q8BMR3;Q99LY0	22	18	22	18	2.2223	1.6564	33	1.06086	1.40009	28
IPI00126248;IPI00762047	Putative uncharacterized protein;ATP citrate lyase;ATP-citrate (pro-S-)-lyase;ATP-citrate synthase;Citrate cleavage enzyme;ATP citrate lyase, isoform CRA_b;Acly protein	Acly;RP23-392I3.9-005;mCG_20527;RP23-392I3.9-001	Q3TED3;Q3UEA1;Q3V117;Q91V92;A2A4H2;Q3UVY4;Q6P063;Q8VDM8;Q99K05	28	18	28	18	0.38123	0.32425	47	0.746436	0.986291	25
IPI00620256;IPI00400300;IPI00230435	Lamin-A/C;Lamin A;Lamin A, isoform CRA_a;Putative uncharacterized protein;Lamin C	Lmn1;Lmna;mCG_8830	P48678-1;P48678;B3RH23;Q3U7I5;Q3UCU3;Q8BNX5;P48678-2;B3RH24;Q3U733;P48678-3;Q9CTL2	29	18	28	17	0.46321	0.4496	51	0.349004	0.47132	22
IPI00876084;IPI00331182	Glycerol-3-phosphate dehydrogenase, mitochondrial;Protein TISP38;Glycerol phosphate dehydrogenase 2, mitochondrial	Gdm1;Gpd2;RP23-236H15.1-001	Q64521;A2AQR0	8	19	8	19	0.79218	0.59803	8	0.51443	0.646621	26
IPI00137087	ADp-ribosylation factor guanine nucleotide-exchange factor 2 (Brefeldin A-inhibited);ADP-ribosylation factor guanine nucleotide-exchange factor 2 (Brefeldin A-inhibited);MCG14609;Putative uncharacterized protein	Arfgef2;mCG_14609;RP23-216D20.2-001	A2A5R2;Q3U2F2;Q3U5C3	10	19	6	13	1.4281	0.97671	11	0.819135	1.09285	19
IPI00626433	p185erbB2;Proto-oncogene c-ErbB-2;Proto-oncogene Neu;Receptor tyrosine-protein kinase erbB-2;MCG21919, isoform CRA_b;V-erb-b2 erythroblastic leukemia viral oncogene homolog 2, neuro/glioblastoma derived oncogene homolog (Avian);Erbb2 protein;Putative uncharacterized protein	Erbb2;Kiaa3023;Neu;mCG_21919;RP23-355L10.8-001	P70424;A2A557;Q80Y89;Q8C0E7;Q8R2X1	10	19	10	19	1.9161	1.2658	15	0.577868	0.723118	34
IPI00785217;IPI00653515;IPI00312063	Putative uncharacterized protein;Low density lipoprotein receptor;Low density lipoprotein receptor, isoform CRA_b;Low-density lipoprotein receptor	Ldlr;mCG_4457	Q3TVR4;Q3U8R7;Q6GTJ9;Q8VCT0;Q91ZJ1;Q3TDD1;P35951	14	19	13	18	1.8798	1.4711	22	0.917431	1.21926	70
IPI00776162;IPI00126006;IPI00817040	Eukaryotic translation initiation factor 4 gamma 2;Novel APOBEC-1 target 1;p97;Translation repressor NAT1;Eukaryotic translation initiation factor 4, gamma 2;Putative uncharacterized protein	Eif4g2;Nat1	Q62448-2;Q62448;A0JNY7;Q3U9U9;Q3URI0;Q62448-1	15	19	15	19	2.0622	1.8753	17	1.20836	1.5555	20
IPI00222515	26S proteasome non-ATPase regulatory subunit 11;26S proteasome regulatory subunit p44.5;26S proteasome regulatory subunit RPN6;26S proteasome regulatory subunit S9;Putative uncharacterized protein;Proteasome (Prosome, macropain) 26S subunit, non-ATPase, 11;MCG19050, isoform CRA_d;Psmd11 protein	Psmd11;mCG_19050;RP23-252E4.4-001	Q8BG32;Q3THG2;Q3UWW9;Q497E8;Q5BKQ9;Q7TMI0;Q8BK73;Q8C0Z6;Q8K2N7	16	19	16	19	0.88065	0.6082	16	0.816327	0.917095	27
IPI00310519;IPI00649023	Adipocyte-specific protein 3;Limitrin;Matrix-remodeling-associated protein 8;Matrix-remodelling associated 8	Asp3;Mxra8;RP23-242K15.14-002	Q9DBV4;A2AD97	16	19	16	19	1.6193	1.4788	32	0.690846	0.912409	76
IPI00462072;IPI00648821;IPI00473227;IPI00649143;IPI00849751	2-phospho-D-glycerate hydro-lyase;Alpha-enolase;Enolase 1;Non-neural enolase;Enolase	Eno1;Eno-1;EG433182;mCG_115657;mCG_17183;RP23-278I3.3-001;RP23-278I3.3-002;RP23-278I3.3-006	P17182;Q5FW97;Q6PHC1;Q8CF78;B0QZL1	17	19	17	19	0.33525	0.23043	40	0.498977	0.583363	55
IPI00411157;IPI00881222;IPI00619988;IPI00816961;IPI00880426;IPI00816972;IPI00880921;IPI00881939;IPI00881714;IPI00411158;IPI00880421;IPI00816975;IPI00882084;IPI00880762;IPI00882244;IPI00882082;IPI00881441	Latrophilin-3;Lectomedin-3	Kiaa0768;Lec3;Lphn3	Q80TS3-3;Q80TS3;Q80TS3-1;Q80TS3-5;Q80TS3-4;Q80TS3-2;Q80TS3-6	18	19	10	11	18.979	13.312	21	10.492	14.0473	33
IPI00918862;IPI00606510;IPI00468653	Pccb protein;Propionyl Coenzyme A carboxylase, beta polypeptide;Propionyl Coenzyme A carboxylase, beta polypeptide, isoform CRA_a;Putative uncharacterized protein;Propanoyl-CoA:carbon dioxide ligase subunit beta;Propionyl-CoA carboxylase beta chain, mitochondrial	Pccb;mCG_19499	A0PJE6;Q7TMF4;Q8CFZ3;Q9DBG2;Q99MN9;Q3UYS0;Q9CT71	18	19	18	19	3.7654	3.715	23	1.70899	2.48769	26
IPI00330804	Heat shock 86 kDa;Heat shock protein HSP 90-alpha;Tumor-specific transplantation 86 kDa antigen;Hsp90aa1 protein;Putative uncharacterized protein;Heat shock protein 90, alpha (Cytosolic), class A member 1;Heat shock protein 90kDa alpha (Cytosolic), class A member 1;MCG14932, isoform CRA_b	Hsp86;Hsp86-1;Hsp90aa1;Hspca;mCG_14932;RP23-60K23.1-001	P07901;A0PJ91;Q3TJU7;Q3TKA2;Q3TKB9;Q3TKG0;Q3UIF3;Q80Y52;Q8C2A9;Q8C5U3	18	19	18	19	0.52535	0.4904	24	0.636578	0.871004	59
IPI00758066;IPI00416163;IPI00830221	Developmental kinase 2;Ephrin type-B receptor 4;Tyrosine kinase MYK-1;Ephrin receptor	Ephb4;Htk;Mdk2;Myk1;mCG_6855	P54761;Q3V1K8;Q8C7S3;Q8C8K1;Q91YM0;Q99MR2	19	19	15	15	2.3505	2.0408	31	0.963484	1.28276	48
IPI00229859;IPI00761592	eIF3 p116;eIF-3-eta;Eukaryotic translation initiation factor 3 subunit 9;Eukaryotic translation initiation factor 3 subunit B;Eif3b protein	Eif3b;Eif3s9	Q8JZQ9;Q8CIJ3	23	19	23	19	1.4146	1.2661	26	0.632111	0.793714	37
IPI00118899;IPI00775849	Alpha-actinin-4;F-actin cross-linking protein;Non-muscle alpha-actinin 4;Putative uncharacterized protein;Actinin alpha 4;Alpha-actinin	Actn4;mCG_2999;FR-17	P57780;Q1A602;Q3UDJ7;Q3ULT2;Q61064;Q8BP35;Q61063	26	19	24	19	0.50663	0.47627	29	1.07767	1.49452	20
IPI00331556	Heat shock 70 kDa protein 4;Heat shock 70-related protein APG-2;Heat shock protein 4;Heat shock protein 4, isoform CRA_a;Putative uncharacterized protein;MKIAA4025 protein	Apg2;Hsp110;Hspa4;mCG_113604;RP23-337J7.3-001;mKIAA4025	Q61316;Q3U2G2;Q571M2;Q8C6R3;Q99L75	26	19	24	17	0.6725	0.63263	27	0.801539	1.029	29
IPI00944715;IPI00123870	Smc1a protein;Structural maintenance of chromosomes 1A;MKIAA0178 protein;Chromosome segregation protein SmcB;Sb1.8;Structural maintenance of chromosomes protein 1A	Smc1a;RP23-419G22.4-001;mKIAA0178;Smc1l1;Sb1.8;Smc1;Smcb	A0JLM6;A2AFQ5;Q6A0B0;Q7TNG4;Q9CU62	29	19	29	19	1.6813	1.3177	33	0.71053	0.949127	18
IPI00132122	Basement membrane-associated chondroitin proteoglycan;Chondroitin sulfate proteoglycan 6;Chromosome segregation protein SmcD;Mad member-interacting protein 1;Structural maintenance of chromosomes protein 3;Cspg6;Putative uncharacterized protein;Structural maintenace of chromosomes 3;Smc3 protein	Bam;Bmh;Cspg6;Mmip1;Smc3;Smc3l1;Smcd	Q9CW03;Q1HL32;Q3TMK9;Q3TPG9;Q3UNU2;Q3US85;Q6P5E5;Q6PFZ4;Q6PIE1	31	19	31	19	1.7825	1.4134	35	0.963763	1.23101	19
IPI00336550;IPI00108685;IPI00405703	LCA-related phosphatase;PTPTY-28;Receptor-type tyrosine-protein phosphatase alpha;Protein tyrosine phosphatase, receptor type, A;Protein tyrosine phosphatase, receptor type, A, isoform CRA_a;Putative uncharacterized protein;Protein tyrosin phosphatase receptor type alpha;Protein-tyrosine phosphatase alpha;Ptpra;Ptpra protein	Lrp;Ptpa;Ptpra;mCG_18495;RP23-100C5.1-002;RP23-100C5.1-001	P18052-2;P18052;A2AHF2;P18052-1;Q3TRY9;Q91V35	11	20	9	18	1.0523	0.83015	17	0.543567	0.74744	45
IPI00266526;IPI00673904;IPI00109340	Cadherin 3;Cadherin 3, isoform CRA_b;Putative uncharacterized protein;Cdh3 protein;Cadherin 3, isoform CRA_a;Cadherin-3;Placental cadherin	Cdh3;mCG_20482;Cdhp	Q8BSL6;Q80VY6;Q8BRE1;P10287	11	20	11	20	1.9236	1.7937	12	0.489836	0.612632	105
IPI00331016;IPI00652925;IPI00753794	Putative uncharacterized protein;Sec24b protein;Sec24 related gene family, member B (S. cerevisiae)	Sec24b	Q3UDH4;Q6PFZ1;Q80ZX0;Q3U882	13	20	13	20	0.87185	0.63387	14	1.17136	1.6038	20
IPI00464151;IPI00882034	HSPA5-binding protein 1;Transmembrane protein 132A	Kiaa1583;Tmem132a	Q922P8	15	20	15	20	4.1372	2.9143	18	2.02298	2.57175	26
IPI00310091	PP2A subunit A isoform PR65-alpha;PP2A subunit A isoform R1-alpha;Serine/threonine-protein phosphatase 2A 65 kDa regulatory subunit A alpha isoform;Protein phosphatase 2 (Formerly 2A), regulatory subunit A (PR 65), alpha isoform;Putative uncharacterized protein	Ppp2r1a	Q76MZ3;Q7TMX2;Q8C2E1	15	20	11	16	1.0719	1.0981	21	1.00858	1.46482	29
IPI00133725;IPI00896056	Matrix metalloproteinase-14;Membrane-type matrix metalloproteinase 1;Membrane-type-1 matrix metalloproteinase;MMP-X1;MT-MMP;Putative uncharacterized protein;Matrix metallopeptidase 14 (Membrane-inserted);Matrix metalloproteinase 14;Matrix metallopeptidase 14 (Membrane-inserted), isoform CRA_a;Type 1 matrix metalloprotease 14	Mmp14;Mtmmp;mCG_8704	P53690;Q3TQH0;Q3U2T0;Q6DFU5;Q6GX97;Q8BTX2	16	20	16	20	4.4	4.6266	18	1.79266	2.49085	60
IPI00113686;IPI00229535;IPI00395163;IPI00229538;IPI00761775;IPI00229536;IPI00876528	Bruton tyrosine kinase-associated protein 135;General transcription factor II-I;Putative uncharacterized protein	Bap135;Diws1t;Gtf2i	Q9ESZ8-1;Q9ESZ8;Q9ESZ8-2;Q9ESZ8-6;Q3UHU8;Q9ESZ8-3;Q9ESZ8-4;Q9ESZ8-5	16	20	16	20	1.617	1.2932	17	0.543419	0.739809	39
IPI00462934	Far upstream element-binding protein 2;KH type-splicing regulatory protein	Fubp2;Khsrp	Q3U0V1	20	20	1	1	0.68262	0.66316	25	0.912159	1.31501	31
IPI00118676;IPI00929797;IPI00462110	ATP-dependent RNA helicase eIF4A-1;Eukaryotic initiation factor 4A-I;Putative uncharacterized protein;Eif4a1 protein;Eukaryotic translation initiation factor 4A1	Ddx2a;Eif4a;Eif4a1;RP23-422L16.20-001	P60843;Q3TFG3;Q3TGK7;Q3U8I0;Q3UXC2;Q4FZL1;Q5F2A7;Q99LR0;Q3TLL6;Q3TSJ4;Q78WR5	21	20	9	10	1.0323	0.72815	29	0.882457	1.01173	33
IPI00395038	Chromosome region maintenance 1 protein homolog;Exportin-1;Exportin 1, CRM1 homolog (Yeast);Exportin 1, CRM1 homolog (Yeast), isoform CRA_a;Putative uncharacterized protein;Xpo1 protein	Crm1;Xpo1;mCG_8765;RP23-305E10.1-001	Q6P5F9;A2AKT7;Q8BYY5;Q921J0	24	20	24	20	1.0832	0.96808	28	0.781067	1.10867	20
IPI00124287;IPI00331552	Polyadenylate-binding protein 1;Pabpc1 protein;Putative uncharacterized protein;Poly A binding protein, cytoplasmic 1;Poly(A) binding protein, cytoplasmic 1	Pabp1;Pabpc1;mCG_2657	P29341;Q05DT1;Q3U8U8;Q8BN32;Q99KL3;Q99L36;Q9DBE3	27	20	16	11	1.6852	1.1785	38	0.876424	1.07733	30
IPI00172226;IPI00275153	Chromosome condensation-related SMC-associated protein 1;Chromosome-associated protein D2;Condensin complex subunit 1;Non-SMC condensin I complex subunit D2;XCAP-D2 homolog	Capd2;Cnap1;Kiaa0159;Ncapd2	Q8K2Z4-2;Q8K2Z4;Q8K2Z4-1	31	20	31	20	0.80015	0.60785	35	0.813471	1.05893	22
IPI00120225	Insulin-like growth factor 1 receptor;Insulin-like growth factor 1 receptor alpha chain;Insulin-like growth factor 1 receptor beta chain;Insulin-like growth factor I receptor;Tyrosine-protein kinase receptor	Igf1r	Q60751;Q3U1L4;Q3UVJ3	8	21	5	17	1.6088	1.5899	10	0.696136	1.00079	32
IPI00120155	Interleukin-6 receptor subunit beta;Interleukin-6 signal transducer;Membrane glycoprotein 130;Oncostatin-M receptor subunit alpha;Putative uncharacterized protein;Interleukin 6 signal transducer	Il6st	Q00560;Q3TDT5;Q3UQA0;Q6PDI9	12	21	12	21	1.4112	0.97631	15	0.540482	0.712555	48
IPI00132474	Fibronectin receptor subunit beta;Integrin beta-1;VLA-4 subunit beta;Putative uncharacterized protein	Itgb1	P09055;Q8BUD1	16	21	16	21	2.3023	2.0962	68	0.760109	0.954381	210
IPI00467908;IPI00621767	Motch B;Neurogenic locus notch homolog protein 2;Notch 2 extracellular truncation;Notch 2 intracellular domain;Putative uncharacterized protein;Notch2 protein	Notch2	O35516-1;O35516;Q3U1W7;O35516-2;Q6PCM9	18	21	15	20	1.8142	1.5786	36	0.874585	1.1676	102
IPI00117689	Cavin-1;Polymerase I and transcript release factor	Ptrf	O54724	18	21	18	21	1.3278	1.4068	25	0.544188	0.678656	92
IPI00850362;IPI00620429	Thyroid adenoma-associated protein homolog	Kiaa1767;Thada	A8C756-1;A8C756	21	21	21	21	1.1606	0.76814	21	0.847242	1.16302	22
IPI00271951	Endoplasmic reticulum resident protein 72;Protein disulfide-isomerase A4;Putative uncharacterized protein;Pdia4 protein	Cai;Erp72;Pdia4	P08003;Q3TT79;Q3UJW0;Q6NXW4;Q8BMT8	25	21	25	21	1.3171	0.94109	31	1.53582	1.84884	42
IPI00119618	Calnexin;Putative uncharacterized protein;Calnexin, isoform CRA_a	Canx;mCG_125213;RP23-237P10.2-001	P35564;Q3TXE5;Q5SUC3	25	21	25	21	1.2394	1.2885	27	0.691659	0.918442	57
IPI00130353	Protein G7a;Valine--tRNA ligase;Valyl-tRNA synthetase;Putative uncharacterized protein;Valyl-tRNA-synthetase G7a/Bat6	Bat6;G7a;Vars;Vars2	Q9Z1Q9;Q3TII4;Q3U3D3;Q790I0;Q7TPT7	32	21	32	21	0.52368	0.38871	50	0.71582	1.00378	27
IPI00222188	Alpha-2 type I collagen;Collagen alpha-2(I) chain;Putative uncharacterized protein;Procollagen, type I, alpha 2;Collagen COL1A2;Col1a2 protein	Col1a2;Cola2;mCG_20403	Q01149;Q3TP88;Q3TU64;Q3TUE2;Q3TX57;Q7TN67;Q91VL4	38	21	38	21	3.7915	2.8149	46	8.73362	10.5732	21
IPI00353420	Cytoskeletal protein;Putative uncharacterized protein;Utrn protein;Utrophin	Utrn;utrophin	O08614;Q3TR59;Q3UYS4;Q6P6L2;Q810I5;Q8C7R5;Q91YF0	2	22	2	22	0.86466	0.69906	2	0.50551	0.645161	22
IPI00396840;IPI00762815;IPI00762055;IPI00648026;IPI00850812	Endothelin-converting enzyme 1;Endothelin converting enzyme 1;Putative uncharacterized protein	Ece1;RP23-400F8.1-003	Q4PZA2-1;Q4PZA2;B1AXF8;Q4PZA2-4;Q4PZA2-2;Q4PZA2-3;Q3TUZ3	8	22	8	22	1.6208	1.5138	9	0.443951	0.582411	42
IPI00330539;IPI00471268	Kin of irregular chiasm-like protein 1;Kin of IRRE-like protein 1;Nephrin-like protein 1	Kirrel;Kirrel1;Neph1	Q80W68-1;Q80W68;Q80W68-2	14	22	14	22	1.3375	1.2033	22	0.60241	0.834237	68
IPI00469307	Alpha-2-macroglobulin receptor-associated protein;Heparin-binding protein 44;Low density lipoprotein receptor-related protein-associated protein 1;Putative uncharacterized protein;Low density lipoprotein receptor-related protein associated protein 1;Low density lipoprotein receptor-related protein associated protein 1, isoform CRA_a;Lrpap1 protein;Low density lipoprotein receptor-associated prote…	Lrpap1;mCG_2555;lrpap1	P55302;Q3TL96;Q52KI7;Q5D0B0;Q6PB52;Q6PEM5;Q6ZY49;Q8C252;Q8K295	15	22	15	22	1.7456	1.2421	19	0.608458	0.691181	38
IPI00415751;IPI00129431;IPI00894989	Putative uncharacterized protein;Receptor tyrosine kinase-like orphan receptor 2;Neurotrophic tyrosine kinase, receptor-related 2;Tyrosine-protein kinase transmembrane receptor ROR2;Ror2 protein	Ror2	Q3TZP9;Q8BSP6;Q8C3W2;Q9Z138;Q8K0Q8	17	22	17	22	2.7075	2.4144	39	0.962094	1.25854	49
IPI00123040	Receptor-type tyrosine-protein phosphatase kappa;Ptprk protein;Putative uncharacterized protein	Ptpk;Ptprk	P35822;B2RRF0;Q8C462;Q8C5G0;Q8C819;Q99KV5	17	22	17	21	0.77923	0.83869	24	0.699203	0.879894	52
IPI00117350	Alpha-tubulin 4;Alpha-tubulin isotype M-alpha-4;Tubulin alpha-4 chain;Tubulin alpha-4A chain	Tuba4;Tuba4a	P68368	19	22	3	3	1.3278	1.0405	72	1.06993	1.2406	87
IPI00114209	Glutamate dehydrogenase 1, mitochondrial;Putative uncharacterized protein	Glud;Glud1	P26443;Q3TSQ7	20	22	20	22	0.53929	0.40969	31	2.9529	3.78272	55
IPI00117352	Tubulin beta-5 chain;Tubb5 protein	Tubb5	P99024;Q80ZV2	20	22	4	5	1.408	1.0756	85	1.08154	1.32301	144
IPI00132250	eIF-3 p48;Eukaryotic translation initiation factor 3 subunit 6;Eukaryotic translation initiation factor 3 subunit E;Mammary tumor-associated protein INT-6;MMTV integration site 6;Viral integration site protein INT-6;MCG16052, isoform CRA_a;Putative uncharacterized protein;Int-6 protein	Eif3e;Eif3s6;Int6;mCG_16052;Int-6	P60229;Q3UIG0;Q6LCK2;Q9CT23	20	22	20	22	1.6729	1.1444	26	0.715461	0.825968	44
IPI00323885;IPI00719844;IPI00719900	Atrial natriuretic peptide clearance receptor;Atrial natriuretic peptide receptor 3;Atrial natriuretic peptide receptor type C;EF-2;Putative uncharacterized protein;Natriuretic peptide receptor 3	Npr3	P70180;Q3TLF4;Q7TMG7	20	22	20	22	0.96969	1.0198	45	0.283302	0.35402	103
IPI00463493	Gbf1 protein;Putative uncharacterized protein;MKIAA0248 protein;Golgi-specific brefeldin A-resistance factor 1	Gbf1;mKIAA0248	A0JLN9;Q3UPP2;Q6A099;Q6DFZ1;Q6PB54;Q8BYH5;Q8R0M4	32	22	32	22	1.2033	1.1977	33	1.01075	1.28737	27
IPI00853902;IPI00885322;IPI00845596;IPI00885906	Afadin;Protein Af-6;Putative uncharacterized protein	Af6;Mllt4	Q9QZQ1-2;Q9QZQ1;Q9QZQ1-3;Q3TLN8	39	22	39	22	0.58444	0.59127	40	0.725005	0.879198	27
IPI00153809	CD109 antigen;GPI-anchored alpha-2 macroglobulin-related protein;CD109 antigen, isoform CRA_a	Cd109;mCG_15224	Q8R422;A6MDD3	5	23	5	23	3.5597	2.4233	5	1.98377	2.48812	44
IPI00227583;IPI00785485;IPI00227582;IPI00607966;IPI00755777;IPI00607920;IPI00227584;IPI00129911;IPI00876020	Neuropilin-2;Vascular endothelial cell growth factor 165 receptor 2;MCG115000, isoform CRA_b;Neuropilin 2;Putative uncharacterized protein;MCG115000, isoform CRA_a;Neuropilin-2(A17);MCG115000, isoform CRA_c;Nrp2 protein	Nrp2;mCG_115000;Pard3b;RP23-149A5.1-005;Als2cr19;RP23-149A5.1-004;RP23-149A5.1-003;RP23-149A5.1-002;RP23-149A5.1-006;RP23-149A5.1-001	O35375-5;O35375;B1AT41;Q3U5I8;Q3URT2;Q8BPZ0;O35375-4;B1AT44;Q8QZY7;O35375-2;B1AT45;B1AT42;Q8K2T3;O35375-6;O35375-1;O35375-3	12	23	12	23	2.2613	1.6383	12	0.66569	0.883392	49
IPI00620145;IPI00666196;IPI00469103	Lysine--tRNA ligase;Lysyl-tRNA synthetase	Kars;mCG_141545	Q99MN1;Q3TIV6;Q8C292;Q8C1V4;Q8CFK5;Q8R2P8	15	23	15	23	0.94238	0.67734	16	1.0843	1.35287	27
IPI00123342	140 kDa Ca(2+)-binding protein;Hypoxia up-regulated protein 1;Hyou1 protein	Grp170;Hyou1	Q9JKR6;Q8VCI2	15	23	15	23	0.92769	0.76615	14	1.08015	1.45783	26
IPI00121190	Epidermal growth factor receptor;Putative uncharacterized protein;Epidermal growth factor receptor, isoform CRA_b;Epidermal growth factor receptor isoform 1	Egfr;mCG_140518;RP23-295E4.1-001	Q01279;Q3TQS6;Q5SVE8;Q9EP98	16	23	15	22	2.6869	1.9619	23	2.82566	3.86458	43
IPI00131547	Endothelial plasminogen activator inhibitor;Plasminogen activator inhibitor 1;Serpin E1;Serine or cysteine peptidase inhibitor clade E member 1;Serpine1 protein	Mr1;Pai1;Planh1;Serpine1	P22777;D0ESZ5;D0ESZ6;Q7TPE9	18	23	18	23	0.95888	0.63441	26	0.371402	0.424953	81
IPI00323134;IPI00749860;IPI00830707	Cadherin-2;Neural cadherin;Putative uncharacterized protein;Cadherin 2	Cdh2;mCG_141325	P15116;Q3UIC2;Q8BSI9;Q6GU11	19	23	19	23	1.1504	0.92504	35	0.418936	0.553802	136
IPI00126090;IPI00468674;IPI00648237	CD49 antigen-like family member C;Galactoprotein B3;Integrin alpha-3;Integrin alpha-3 heavy chain;Integrin alpha-3 light chain;VLA-3 subunit alpha;Adhesion molecule integrin alpha3;Integrin alpha 3;Putative uncharacterized protein;Itga3 protein	Itga3;RP23-112C19.6-004;RP23-112C19.6-002	Q62470-1;Q62470;Q8K4Q3;Q62470-2;Q5SWA8;Q8C8X8;Q6P6I1	21	23	21	23	1.9219	1.6365	51	0.843028	1.09867	162
IPI00115607;IPI00474281;IPI00850941	3-ketoacyl-CoA thiolase;Acetyl-CoA acyltransferase;Beta-ketothiolase;TP-beta;Trifunctional enzyme subunit beta, mitochondrial	Hadhb	Q99JY0	21	24	21	24	1.366	0.98928	43	0.485861	0.559034	94
IPI00125899;IPI00753025	Beta-catenin;Catenin beta-1;Ctnnb1 protein;Putative uncharacterized protein	Catnb;Ctnnb1	Q02248;Q80VE7;Q3UZT7	23	24	23	24	1.1269	1.0926	71	0.471009	0.629723	193
IPI00130664	Roundabout homolog 1;Putative uncharacterized protein	Dutt1;Robo1	O89026;Q3UXH3	27	24	27	24	3.1226	2.9529	47	1.63348	2.00308	64
IPI00130420	Hepatocyte growth factor receptor;HGF/SF receptor;Proto-oncogene c-Met;Scatter factor receptor;Tyrosine-protein kinase Met;Met protein;Met proto-oncogene	Met	P16056;A1A597;A4FUV6;A4FUV7;Q6Q531;Q6Q532;Q6Q533	2	25	2	24	0.92899	0.76305	3	0.668762	0.942241	37
IPI00122273	Alpha-dystroglycan;Beta-dystroglycan;Dystroglycan;Dystrophin-associated glycoprotein 1;Dystroglycan 1;Putative uncharacterized protein	Dag1;Dag-1;mCG_140684	Q62165;Q544G5;Q8BPJ7;Q8CBE6	17	25	17	25	2.9363	2.8227	42	0.871232	0.995619	106
IPI00132443;IPI00480357;IPI00919164;IPI00918137	Heterogeneous nuclear ribonucleoprotein M;Heterogeneous nuclear ribonucleoprotein M, isoform CRA_c;Putative uncharacterized protein;MKIAA4193 protein	Hnrnpm;Hnrpm;mCG_22515;RP24-225N8.1-001;RP24-225N8.1-002;mKIAA4193;RP24-225N8.1-003;RP24-225N8.1-004	Q9D0E1-1;Q9D0E1;B8JK30;Q3TL61;Q9D0E1-2;Q3THB3;Q3TQ66;Q3TW40;Q3UCL9;Q570Z0;B8JK32;B8JK33	27	25	26	24	1.6473	1.1233	35	0.927644	1.16094	30
IPI00134371	ATP-dependent RNA helicase DDX3Y;D1Pas1-related sequence 1;DEAD box protein 3, Y-chromosomal;DEAD-box RNA helicase DEAD2;Putative uncharacterized protein	D1Pas1-rs1;Ddx3y;Dead2	Q62095;Q3TUR4;Q3U484	27	25	5	4	1.431	1.0231	38	0.851934	1.05591	49
IPI00420589	Immunoglobulin superfamily member 3	Igsf3;Kiaa0466	Q6ZQA6	10	26	10	26	6.0166	4.2436	10	1.8211	2.53389	28
IPI00130573;IPI00853981;IPI00848781	Carboxypeptidase D;gp180;Metallocarboxypeptidase D;Putative uncharacterized protein	Cpd;RP23-396O3.1-001	O89001;Q5SVH8	16	26	16	26	1.0033	0.66962	16	0.583942	0.731154	54
IPI00129613;IPI00626467	Protocadherin gamma C3;Protocadherin gamma subfamily C, 3;Pcdhgc3 protein	Pcdhgc3	Q91XX1;Q4KMN6	18	26	16	24	1.5809	1.2143	26	0.674309	0.907112	51
IPI00463573	66 kDa tyrosine-rich heat shock protein;67 kDa polymerase-associated factor;Eukaryotic translation initiation factor 3 subunit 6-interacting protein;Eukaryotic translation initiation factor 3 subunit E-interacting protein;Eukaryotic translation initiation factor 3 subunit L;HSP-66Y;PAF67	Eif3eip;Eif3l;Eif3s6ip;Paf67	Q8QZY1	25	26	25	26	1.8192	1.8413	28	0.804052	1.20214	33
IPI00121827;IPI00751332;IPI00929863	Tyrosine-protein kinase receptor;Beta-type platelet-derived growth factor receptor;CD140 antigen-like family member B	Pdgfrb;Pdgfr	Q3UYC9;Q7TMR8;P05622;Q003I5;Q3TZ27	25	26	25	26	1.9825	1.3392	45	0.756601	0.92285	91
IPI00133522;IPI00122815	Cellular thyroid hormone-binding protein;Endoplasmic reticulum resident protein 59;p55;Prolyl 4-hydroxylase subunit beta;Protein disulfide-isomerase;Putative uncharacterized protein;Prolyl 4-hydroxylase, beta polypeptide	P4hb;Pdia1;RP23-84C12.2-001	P09103;Q3TF72;Q3TGS0;Q3THC3;Q3TIM0;Q3TIQ5;Q3TT76;Q3TWE3;Q3U738;Q3UA23;Q3UBY9;Q3UDR2;Q3UJA8;Q3URP6;Q922C8	26	26	26	26	0.95311	0.99083	29	0.748839	0.997705	69
IPI00339916;IPI00673707	Bifunctional aminoacyl-tRNA synthetase;Glutamate--tRNA ligase;Glutamyl-tRNA synthetase;Proline--tRNA ligase;Prolyl-tRNA synthetase;Putative uncharacterized protein;Glutamyl-prolyl-tRNA synthetase	Eprs;Qprs	Q8CGC7;Q3TLK2;Q3TMX9;Q3UGD4;Q8BTR1;Q9CRF9;B9EIU1	35	26	34	26	0.81453	0.58085	55	0.820479	1.00541	44
IPI00467271	Limbin;Putative uncharacterized protein	Evc2;Lbn	Q8K1G2;Q3UYX2	5	27	5	27	1.3778	1.0626	5	0.575904	0.773455	26
IPI00271594	Low-density lipoprotein receptor-related protein 6	Lrp6	O88572	17	27	15	24	2.9413	2.0282	18	0.959877	1.3053	52
IPI00469123;IPI00667748	Cell surface glycoprotein MUC18;Gicerin;Melanoma cell adhesion molecule;Melanoma-associated antigen MUC18	Mcam;Muc18	Q8R2Y2-1;Q8R2Y2;Q8R2Y2-2	21	27	21	27	2.1986	1.9903	42	0.982608	1.30502	104
IPI00938475;IPI00123996	Putative uncharacterized protein;Neuropilin 1;Neuropilin 1, isoform CRA_b;Neuropilin-1;Nrp1 protein;A5 protein	Nrp1;mCG_2252;Nrp	Q3UFP7;Q3UQY7;Q6PAR3;Q7TQ64;Q80X28;P97333	22	27	22	27	7.0398	4.8484	54	8.51789	10.7202	149
IPI00876558				23	27	10	10	9.8922	6.877	30	6.38407	8.3022	92
IPI00229475	Desmoplakin III;Desmoplakin-3;Junction plakoglobin	Jup;mCG_20537;RP23-392I3.6-001	Q02257;A2A4H7	25	27	23	25	0.91354	0.71991	51	0.432227	0.587924	117
IPI00323881;IPI00742334	Importin subunit beta-1;Karyopherin subunit beta-1;Nuclear factor p97;Pore targeting complex 97 kDa subunit;SCG;Putative uncharacterized protein;Karyopherin (Importin) beta 1;MCG119984	Impnb;Kpnb1;mCG_119984;RP23-81D2.3-001	P70168;Q3TFE8;Q3UHW8;Q6GTI5;Q7TSZ6	28	27	28	27	1.2249	1.1497	41	0.733783	0.991179	117
IPI00230108	58 kDa glucose-regulated protein;58 kDa microsomal protein;Disulfide isomerase ER-60;Endoplasmic reticulum resident protein 57;Endoplasmic reticulum resident protein 60;Protein disulfide-isomerase A3	Erp;Erp60;Grp58;Pdia3	P27773	29	27	29	27	0.72573	0.74985	43	1.03996	1.35781	73
IPI00123129	100 kDa coactivator;p100 co-activator;Staphylococcal nuclease domain-containing protein 1;Putative uncharacterized protein	Snd1;AL033314	Q78PY7;Q3TJ56;Q3TRW3;Q3TW51;Q3UZI3	38	27	38	27	2.0226	1.8164	40	1.15535	1.55308	43
IPI00858249;IPI00421179;IPI00856453;IPI00515195	Putative uncharacterized protein;Eukaryotic translation initiation factor 4 gamma 1;Eif4g1 protein	Eif4g1	Q3UZD9;Q6NZJ6-1;Q6NZJ6;Q3UTK0;Q3UYM6;Q6PD42;Q8K0J8;Q8R2V4;Q6NZJ6-2	47	27	47	27	1.212	1.2868	76	0.760341	0.97352	58
IPI00626909	Calcium-activated neutral proteinase 1;Calpain mu-type;Calpain-1 catalytic subunit;Calpain-1 large subunit;Micromolar-calpain;Putative uncharacterized protein;Capn1 protein	Canp1;Capa1;Capn1	O35350;Q3TB79;Q3TI07;Q3UDG8;Q3UF24;Q80Y25;Q8C2J1	21	28	21	28	2.1941	1.5284	21	1.87143	2.33405	60
IPI00468481	ATP synthase subunit beta, mitochondrial	Atp5b	P56480	24	28	24	28	0.76669	0.51856	57	0.456809	0.52105	115
IPI00459493;IPI00118678	CCT-alpha;Tailless complex polypeptide 1A;Tailless complex polypeptide 1B;T-complex protein 1 subunit alpha	Cct1;Ccta;Tcp1;mCG_16679;RP23-351C7.3-001	P11983-1;P11983;A8XUV6;P11984	26	28	4	4	0.97512	1.066	35	0.661157	0.864155	173
IPI00116277	A45;CCT-delta;T-complex protein 1 subunit delta	Cct4;Cctd;mCG_8764;RP24-143D17.2-001	P80315;Q3TII0;Q3UJZ8;Q564F4	26	28	26	28	0.91902	0.94015	55	0.642385	0.82905	139
IPI00331174	CCT-eta;T-complex protein 1 subunit eta;Putative uncharacterized protein;Chaperonin subunit 7 (Eta), isoform CRA_a	Cct7;Ccth;mCG_128675	P80313;Q3TET0;Q3THH8;Q3TIJ7;Q3TJN2;Q3UDB1;Q3UIJ0;Q8C5Q5	26	28	26	28	0.92907	0.94782	52	0.639386	0.823723	111
IPI00515319;IPI00125497	Prostaglandin F2 alpha receptor regulatory protein;Prostaglandin F2 receptor negative regulator;Ptgfrn protein;MKIAA1436 protein;Prostaglandin F2-alpha receptor regulatory protein;Prostaglandin F2-alpha receptor-associated protein	Ptgfrn;DN-358O3.4-001;RP23-357D5.5-001;mKIAA1436;Fprp	O54696;Q5SRA8;Q69ZJ6;Q9WV91	26	28	26	28	1.5894	1.2144	36	0.593261	0.776518	62
IPI00407130	Pyruvate kinase isozymes M1/M2;Pyruvate kinase muscle isozyme	Pk3;Pkm2;Pykm	P52480-1;P52480	31	28	3	2	0.24907	0.25113	46	0.663262	0.884877	98
IPI00943445;IPI00225201	Putative uncharacterized protein;Isoleucine-tRNA synthetase;Iars protein;Isoleucine--tRNA ligase;Isoleucyl-tRNA synthetase, cytoplasmic	Iars;mCG_122886	Q3UWS7;Q6NXK4;Q99LT1;Q8BU30	38	28	38	28	0.80316	0.60456	41	0.730994	1.00506	30
IPI00754649;IPI00620222;IPI00467172;IPI00928288	Myosin I beta;Myosin-Ic	Myo1c	Q9WTI7-3;Q9WTI7;Q9WTI7-1;Q9WTI7-2;Q9WTI7-4	38	28	37	28	0.86141	0.76613	43	0.622239	0.847027	50
IPI00223987	Leucyl-cystinyl aminopeptidase;Oxytocinase;Putative uncharacterized protein;Lnpep protein	Lnpep	Q8C129;Q3TTA8;Q6NY09;Q8BZ14	20	29	20	29	2.0081	1.5353	24	0.626017	0.876962	60
IPI00129526;IPI00652998;IPI00830494	94 kDa glucose-regulated protein;Endoplasmic reticulum resident protein 99;Endoplasmin;Heat shock protein 90 kDa beta member 1;Polymorphic tumor rejection antigen 1;Tumor rejection antigen gp96;Heat shock protein 90kDa beta (Grp94), member 1;Putative uncharacterized protein;Heat shock protein 90, beta (Grp94), member 1	Grp94;Hsp90b1;Tra1;Tra-1;mCG_8346	P08113;Q3UAD6;Q3UBU0;Q8C2R2;Q8CCY5;Q91V38;Q9CW12;Q3TUD6	23	29	23	29	1.0697	0.96406	38	0.925497	1.32079	52
IPI00118413;IPI00669935	Thrombospondin-1;Putative uncharacterized protein;Thrombospondin 1	Thbs1;Tsp1;RP23-234E8.1-001	P35441;Q3TP59;Q3TPD3;Q3TR40;Q80YQ1;Q8CGB2	26	29	13	13	6.6601	4.8522	38	6.47543	8.61104	124
IPI00116281	CCT-zeta-1;T-complex protein 1 subunit zeta;Chaperonin containing Tcp1, subunit 6a (Zeta);Chaperonin subunit 6a (Zeta);Putative uncharacterized protein;Cct6a protein	Cct6;Cct6a;Cctz;Cctz1;mCG_12435	P80317;Q3TI05;Q3TI62;Q3TIX8;Q3TW97;Q52KG9;Q8VEI1	26	29	26	29	0.93509	1.0136	40	0.633473	0.806127	160
IPI00553633;IPI00856874	Cullin-7;p185;p193;Cullin 7;Putative uncharacterized protein	Cul7;Kiaa0076;RP23-76I16.1-001	Q8VE73-1;Q8VE73;A9C491;Q3U270;Q8VE73-3	32	29	32	29	1.8276	1.2216	32	1.02541	1.23934	33
IPI00133903;IPI00880839	75 kDa glucose-regulated protein;Heat shock 70 kDa protein 9;Mortalin;p66 MOT;Peptide-binding protein 74;Stress-70 protein, mitochondrial;Putative uncharacterized protein;Heat shock protein 9;Heat shock protein 9A	Grp75;Hsp74;Hspa9;Hspa9a;mCG_123914	P38647;Q3TW93;Q3UVN1;Q3V015;Q7TSZ0	25	30	25	30	0.88587	0.6139	29	0.735998	0.916674	42
IPI00622235;IPI00676914	15S Mg(2+)-ATPase p97 subunit;Transitional endoplasmic reticulum ATPase;Valosin-containing protein;Putative uncharacterized protein	Vcp	Q01853;Q8BNF8	27	30	27	30	0.58949	0.55359	56	0.506509	0.719166	53
IPI00112414	Chromosome segregation 1-like protein;Exportin-2;Importin-alpha re-exporter;Chromosome segregation 1-like (S. cerevisiae);Putative uncharacterized protein	Cse1l;Xpo2;mCG_14604;RP23-19L12.9-001	Q9ERK4;A2A5S1;Q9CSW8	28	30	28	30	1.0211	0.89924	44	0.72722	1.04905	51
IPI00130280;IPI00857439	ATP synthase subunit alpha, mitochondrial	Atp5a1	Q03265	29	30	29	30	0.80051	0.63559	56	0.475941	0.548847	76
IPI00652813;IPI00113539;IPI00352163	Fn1 protein;Putative uncharacterized protein;Fibronectin;Anastellin	Fn1	B9EHT6;Q3UH17;Q3UHL6;Q8R3F3;Q9Z1Z8;P11276;Q3UGY5;Q3UHR1;Q3UZF9;B7ZNJ1;Q3TBB4;Q3TCF1;Q3TCL7;Q99KD0;Q9Z1Z7	41	30	41	30	1.58	1.9836	51	1.74718	2.20313	67
IPI00648173;IPI00169916	Clathrin, heavy polypeptide (Hc);MKIAA0034 protein;Clathrin heavy chain 1;Putative uncharacterized protein;Cltc protein	Cltc;RP23-366M19.3-006;mKIAA0034	Q5SXR6;Q80U89;Q68FD5;Q3TAN1;Q3TJ98;Q3TYQ2;Q3U0H2;Q3UPJ3;Q8K2I5	52	30	52	30	2.2934	1.5285	85	0.591786	0.69935	33
IPI00308885;IPI00461249	60 kDa chaperonin;60 kDa heat shock protein, mitochondrial;Chaperonin 60;Heat shock protein 60;HSP-65;Mitochondrial matrix protein P1	Hsp60;Hspd1	P63038-1;P63038	24	31	24	31	0.50314	0.5138	31	0.741125	1.09476	59
IPI00226564	Cancerous inhibitor of PP2A;p90 autoantigen homolog;Protein CIP2A;RIKEN cDNA C330027C09 gene	Cip2a;Kiaa1524;C330027C09Rik	Q8BWY9;B2RQ25	24	31	24	31	0.78928	0.74801	26	0.569476	0.817127	44
IPI00222589	Protein-tyrosine kinase 7;Tyrosine-protein kinase-like 7;Putative uncharacterized protein	Ptk7	Q8BKG3;Q3V2W2	26	31	26	31	3.316	2.5881	59	1.40592	1.88797	179
IPI00626994;IPI00409936	Importin subunit beta-3;Importin-5;Karyopherin beta-3;Ran-binding protein 5;Putative uncharacterized protein;Ipo5 protein	Ipo5;Kpnb3;Ranbp5	Q8BKC5-1;Q8BKC5;Q3TT04;Q6NZC1;Q7TN23;Q8BKC5-2	28	31	28	31	1.1537	0.97543	74	0.868659	1.15019	105
IPI00114641	4F2 cell-surface antigen heavy chain;Putative uncharacterized protein;CD98 heavy chain	Mdu1;Slc3a2	P10852;Q3TIP1;Q3U144;Q60849	29	31	3	3	1.8037	1.6075	84	0.770535	0.982125	251
IPI00408119;IPI00848818;IPI00473748	Microtubule-associated protein 4;Putative uncharacterized protein	Map4;Mtap4	P27546-1;P27546;P27546-2;P27546-3;Q78TF3	30	31	30	31	1.0729	1.1003	58	1.06433	1.36151	54
IPI00622283	Exportin-5;Ran-binding protein 21;Exportin 5;Putative uncharacterized protein	Kiaa1291;Ranbp21;Xpo5	Q924C1-1;Q924C1;A2RRJ4;Q8BPF7	31	31	31	31	1.4106	1.05	38	0.861475	1.13849	48
IPI00405227	Metavinculin;Vinculin	Vcl	Q64727	41	31	40	31	0.6789	0.51739	46	1.07909	1.43158	38
IPI00320850;IPI00652521	3-methylcrotonyl-CoA carboxylase 1;3-methylcrotonyl-CoA carboxylase biotin-containing subunit;3-methylcrotonyl-CoA:carbon dioxide ligase subunit alpha;Methylcrotonoyl-CoA carboxylase subunit alpha, mitochondrial;Putative uncharacterized protein	Mcca;Mccc1	Q99MR8;Q3TVD9	24	32	24	32	2.2721	1.6033	30	1.07392	1.36269	58
IPI00620873;IPI00331413;IPI00420835;IPI00227969;IPI00752327	Integrin alpha 6;Itga6 protein;Putative uncharacterized protein;CD49 antigen-like family member F;Integrin alpha-6;Integrin alpha-6 heavy chain;Integrin alpha-6 light chain;VLA-6	Itga6;RP23-5K9.4-002;RP23-5K9.4-001;RP23-5K9.4-004	A2AU04;Q6PEE8;Q80ZI8;Q8BNH0;Q3TWK2;Q8CC06;Q61739-1;Q61739;Q61739-2;A2AU05;Q8BR82	24	32	24	32	2.5689	2.0024	29	0.886446	1.15668	94
IPI00320217;IPI00653274	CCT-beta;T-complex protein 1 subunit beta;Chaperonin subunit 2 (Beta), isoform CRA_a;Putative uncharacterized protein;Brain cDNA, clone MNCb-1272, similar to Mus musculus chaperonin subunit 2 (beta) (Cct2), mRNA	Cct2;Cctb;mCG_17329	P80314;Q542X7;Q9JJD8	30	32	30	32	0.92687	0.88631	79	0.644247	0.792016	169
IPI00229397;IPI00857414;IPI00850689	Chromosome-associated polypeptide C;Structural maintenance of chromosomes protein 4;XCAP-C homolog;Putative uncharacterized protein;Smc4 protein	Capc;Smc4;Smc4l1	Q8CG47;Q3UZJ7;Q3UR81;Q6P7V9	47	32	47	32	0.9628	0.76754	50	0.733999	0.979624	43
IPI00330866;IPI00115976	Putative uncharacterized protein;Integrin alpha 5 (Fibronectin receptor alpha);CD49 antigen-like family member E;Fibronectin receptor subunit alpha;Integrin alpha-5;Integrin alpha-5 heavy chain;Integrin alpha-5 light chain;Integrin alpha-F;VLA-5	Itga5	Q3U7M6;Q80YP5;P11688	23	33	23	33	1.0726	0.7428	41	0.354221	0.462834	205
IPI00223092	Long chain 3-hydroxyacyl-CoA dehydrogenase;Long-chain enoyl-CoA hydratase;TP-alpha;Trifunctional enzyme subunit alpha, mitochondrial;Putative uncharacterized protein	Hadha	Q8BMS1;Q3TB39	27	33	27	33	1.3834	0.96404	55	0.492296	0.661419	184
IPI00556827	Putative uncharacterized protein;Atp2b1 protein	Atp2b1	Q3TSK3;Q6PG79;Q8K314	33	33	23	23	0.98042	0.78298	61	0.493535	0.656944	146
IPI00330523	Propanoyl-CoA:carbon dioxide ligase subunit alpha;Propionyl-CoA carboxylase alpha chain, mitochondrial;Propionyl-Coenzyme A carboxylase, alpha polypeptide, isoform CRA_b;Putative uncharacterized protein	Pcca;mCG_123227	Q91ZA3;Q3UGC8	26	34	26	34	4.0589	2.8133	30	1.891	2.36139	51
IPI00330176;IPI00943376;IPI00469486	Protein MON2 homolog;Protein SF21;Mon2 protein;Putative uncharacterized protein	Kiaa1040;Mon2;Sf21	Q80TL7-1;Q80TL7;B9EKJ3;Q80TL7-2;Q3TTT0;Q5XK24	32	34	32	34	1.5368	1.0114	35	0.874738	1.15745	50
IPI00466069	Elongation factor 2;Putative uncharacterized protein;Eef2 protein	Eef2;ef-2	P58252;O89069;O89070;Q3TJZ1;Q3TK17;Q3TLB1;Q3TPG2;Q3TSK4;Q3TW58;Q3TWX1;Q3TX47;Q3UBL9;Q3UDC8;Q3UMI7;Q3UZ14;Q61509;Q6P9L9;Q8BMA8;Q8C153;Q99LT6	39	34	38	33	0.45151	0.42417	80	0.790514	1.09684	137
IPI00463492	Transmembrane protein 2;Putative uncharacterized protein	Kiaa1412;Tmem2	Q5FWI3;Q8BS93	26	35	26	35	2.0197	1.3317	29	0.594884	0.727855	102
IPI00124412	IQ motif containing GTPase activating protein 3;Putative uncharacterized protein	Iqgap3	B9EKT6;Q3UQP1	28	35	28	35	1.1339	0.75425	27	0.621659	0.747831	37
IPI00380436	Alpha-actinin cytoskeletal isoform;Alpha-actinin-1;F-actin cross-linking protein;Non-muscle alpha-actinin-1;Alpha actinin 1a;Actn1 protein	Actn1;Actn1a	Q7TPR4;A1BN54;Q99LJ3	40	35	24	21	0.49551	0.46195	50	1.0989	1.50632	49
IPI00329872;IPI00623191	Alpha-1 type I collagen;Collagen alpha-1(I) chain;Col1a1 protein;Alpha-1 type I procollagen;Alpha-1 type 1 collagen;Alpha-1 type I collagen, exons 1 and 2.	Col1a1;Cola1	P11087-1;P11087;Q99LL6;P11087-2;Q60785;Q61022;Q64353	48	35	48	34	3.4813	2.415	67	4.05071	5.16636	62
IPI00469268	CCT-theta;T-complex protein 1 subunit theta;Putative uncharacterized protein;Chaperonin subunit 8 (Theta), isoform CRA_a;MKIAA0002 protein;Chaperonin containing TCP-1 theta subunit	Cct8;Cctq;mCG_129996;mKIAA0002	P42932;Q3UKQ2;Q3UL22;Q6A0F1;Q8BVY8;Q9CRW7;Q9CS06;Q9WVS5	31	36	31	36	0.92484	0.99065	42	0.635768	0.845023	183
IPI00227299	Vimentin;Vim protein;Putative uncharacterized protein;Vimentin, isoform CRA_b	Vim;mCG_15706;RP23-185P20.1-001	P20152;A4IF59;Q3TFD9;Q3TWV0;Q3U6S1;Q3UAX1;Q3UD36;Q3V2S4;Q5FWJ3	38	36	35	34	0.34204	0.32109	106	0.315288	0.349834	132
IPI00129915	ATP-binding cassette sub-family C member 1;Leukotriene C(4) transporter;Multidrug resistance-associated protein 1;ATP-binding cassette, sub-family C (CFTR/MRP), member 1;Putative uncharacterized protein	Abcc1;Abcc1a;Abcc1b;Mdrap;Mrp;mCG_129803	O35379;A5D6P3;Q8BRD0;Q8C7V6	26	37	26	37	0.85708	0.59908	41	0.340832	0.421799	153
IPI00319992	78 kDa glucose-regulated protein;Heat shock 70 kDa protein 5;Immunoglobulin heavy chain-binding protein;Heat shock 70kD protein 5 (Glucose-regulated protein);Heat shock 70kD protein 5 (Glucose-regulated protein), isoform CRA_a;Putative uncharacterized protein	Grp78;Hspa5;mCG_21276;RP23-446N16.1-001	P20029;A2AUF6;Q3TI47;Q3TKF8;Q3TUS2;Q3TWF2;Q3U6V3;Q3U7T8;Q3U9G2;Q3UEM8;Q9DC41	33	37	33	37	1.6044	1.1502	46	1.07676	1.3956	141
IPI00229080	Heat shock protein 84b;Heat shock protein 90 alpha (Cytosolic), class B member 1;MCG18238;Putative uncharacterized protein;Hsp90ab1 protein	Hsp84b;Hsp90ab1;Hspcb;mCG_18238	Q71LX8;Q80YC2;Q811H6	33	37	2	2	0.7198	0.66053	64	0.774234	1.0399	211
IPI00110588	Membrane-organizing extension spike protein;Moesin;Msn protein;Putative uncharacterized protein	Msn	P26041;Q05DU4;Q3TZQ2;Q3UF33	38	37	26	26	0.53402	0.39451	50	0.708818	0.882301	75
IPI00606586;IPI00889938	Putative uncharacterized protein;Structural maintenance of chromosomes 2;Smc2 protein;Chromosome-associated protein E;FGF-inducible protein 16;Structural maintenance of chromosomes protein 2;XCAP-E homolog	Smc2;Smc2l1;mCG_5494;RP23-122I3.3-001;Cape;Fin16	Q3ULS2;Q52KE9;Q6IR05;Q8CG48	46	37	46	37	0.85849	0.67642	71	0.648214	0.901713	46
IPI00129253;IPI00896730	DEC-205;Lymphocyte antigen 75;Putative uncharacterized protein	Cd205;Ly75;RP23-10L17.4-001	Q60767;A2AW86;B2RWW5;Q3UMG1	20	38	20	38	0.89227	0.92079	22	0.495688	0.643418	147
IPI00116283	CCT-gamma;Matricin;mTRiC-P5;T-complex protein 1 subunit gamma;Putative uncharacterized protein;Chaperonin containing Tcp1, subunit 3 (Gamma);Chaperonin subunit 3 (Gamma);Chaperonin containing TCP-1 gamma subunit	Cct3;Cctg;mCG_8828	P80318;Q3TBM6;Q3U0I3;Q3U4U6;Q3UJP4;Q9R1U1	33	38	33	38	0.93052	0.99008	53	0.637511	0.792456	175
IPI00323357;IPI00886297;IPI00457741	Heat shock 70 kDa protein 8;Heat shock cognate 71 kDa protein;Hspa8 protein;Putative uncharacterized protein;Heat shock cognate hsc73	Hsc70;Hsc73;Hspa8	P63017;Q3KQJ4;Q3TB63;Q3TEK2;Q3TF16;Q3TH04;Q3TH56;Q3TQ13;Q3TRH3;Q3TZJ3;Q3U9L2;Q3UBA6;Q3UDS0;Q3ULM1;Q3UBR0;Q3UXU1;Q504P4;Q9QZ38	35	38	21	25	1.0829	0.87533	73	0.833889	1.06733	244
IPI00122971;IPI00830721;IPI00900395	Neural cell adhesion molecule 1;Neural cell adhesion molecule;Neural cell adhesion molecule NCAM-120;Ncam gene exon 13 for neural cell adhesion molecule (NCAM)	Ncam;Ncam1	P13595-1;P13595;P13595-3;O08909;O88682;Q61946;Q6LBT4;P13595-4	22	39	2	6	1.9931	1.6927	52	0.610426	0.83703	187
IPI00121514	Hsc70/Hsp90-organizing protein;Stress-induced-phosphoprotein 1;Putative uncharacterized protein	Stip1	Q60864;Q3THQ5	27	40	27	40	1.917	1.926	42	1.08671	1.46049	67
IPI00116279	CCT-epsilon;T-complex protein 1 subunit epsilon	Cct5;Ccte;Kiaa0098	P80316	29	40	29	40	0.94533	1.016	45	0.632351	0.825083	138
IPI00403823;IPI00676489;IPI00752108;IPI00756875;IPI00663949;IPI00757459;IPI00750243;IPI00753220;IPI00754401;IPI00658280;IPI00754980;IPI00751207;IPI00752631	Cadherin-associated Src substrate;Catenin delta-1;p120 catenin;p120(cas);Putative uncharacterized protein	Catns;Ctnnd1;Kiaa0384	P30999-1;P30999;Q3UF77	37	40	1	1	1.4296	1.3092	92	0.502033	0.653339	237
IPI00849670;IPI00848943;IPI00464223;IPI00850630;IPI00677130	Myof protein;Fer-1-like protein 3;Myoferlin	Myof;Fer1l3;Kiaa1207	B9EK95;Q69ZN7-1;Q69ZN7;Q69ZN7-4;Q69ZN7-2	43	40	43	40	0.77392	0.52146	60	0.710026	0.897102	69
IPI00857195;IPI00752080;IPI00120245	Integrin alpha V;Putative uncharacterized protein;Itgav protein;Integrin alpha-V;Integrin alpha-V heavy chain;Integrin alpha-V light chain;Vitronectin receptor subunit alpha	Itgav;RP23-111F12.3-001;RP23-111F12.3-005	A2AKI6;A2AKI5;Q3U4C8;Q80Y67;P43406	36	42	36	42	2.7112	2.1128	83	1.61441	2.10292	207
IPI00227843;IPI00469194	Tripeptidyl aminopeptidase;Tripeptidyl-peptidase 2;Tripeptidyl-peptidase II;Tpp2 protein;Putative uncharacterized protein	Tpp2	Q64514-2;Q64514;Q05DJ9;Q3TB11;Q3V3M8;Q3V451;Q922K4;Q64514-1;Q3TW28;Q3U4M7	28	43	28	43	1.0173	0.80903	37	0.463435	0.672088	55
IPI00828748;IPI00321646;IPI00553357;IPI00874955;IPI00648871	Novel protein containing 10 HEAT domains;Putative uncharacterized protein;Proteasome-associated protein ECM29 homolog	AI314180;RP23-211P15.1;RP23-211P15.1-001;Ecm29;Kiaa0368;RP23-211P15.1-004;RP23-211P15.1-005	A2ALW0;Q8C9Q5;Q6PDI5-1;Q6PDI5;Q6PDI5-2;A2ALV7;A2ALV6	40	45	40	45	0.58602	0.40521	48	0.451692	0.597586	67
IPI00652029;IPI00129220	Ephrin receptor;Ephrin type-A receptor 2;Epithelial cell kinase;Tyrosine-protein kinase receptor ECK;Tyrosine-protein kinase receptor MPK-5;Tyrosine-protein kinase receptor SEK-2	Epha2;mCG_10037;RP23-308N2.1-001;Eck;Sek2	Q3UNI2;Q03145	33	47	32	45	0.70926	0.6299	65	0.225444	0.289561	438
IPI00380280;IPI00830256	Carbamoyl-phosphate synthetase 2, aspartate transcarbamylase, and dihydroorotase;Carbamoyl-phosphate synthetase 2, aspartate transcarbamylase, and dihydroorotase, isoform CRA_c;Cad protein;Aspartate transcarbamylase;Cad-pending protein;Putative uncharacterized protein	Cad;mCG_23490;Cad-pending	B2RQC6;B7ZN27;Q6P9L1;O88862;Q80VF8;Q9CWQ9	55	47	55	47	0.44245	0.27246	79	0.605547	0.756716	126
IPI00124700;IPI00882008	Transferrin receptor protein 1;Putative uncharacterized protein;Transferrin receptor, isoform CRA_a;Transferrin receptor 1;Transferrin receptor, isoform CRA_c	Tfrc;Trfr;mCG_129940;TFR1	Q62351;Q542D9;Q8JZS3;Q8C872	37	49	36	48	1.4212	1.2644	114	0.580215	0.752162	506
IPI00762897	UDP--Glc:glycoprotein glucosyltransferase;UDP-glucose ceramide glucosyltransferase-like 1;UDP-glucose:glycoprotein glucosyltransferase 1;UDP-glucose ceramide glucosyltransferase-like 1 protein;Putative uncharacterized protein	Gt;Ugcgl1;Uggt;Uggt1;Ugt1;Ugtr	Q6P5E4;B0LAE5;Q8BWM7	41	49	41	49	1.3618	0.87943	48	0.918358	1.11186	78
IPI00112963	102 kDa cadherin-associated protein;Alpha E-catenin;CAP102;Catenin alpha-1;Putative uncharacterized protein;Catenin (Cadherin associated protein), alpha 1;Catenin (Cadherin associated protein), alpha 1, isoform CRA_a	Catna1;Ctnna1;mCG_123912	P26231;Q3TGQ3;Q545R0;Q6NV50	42	49	33	42	1.1359	1.0229	91	0.45159	0.60042	329
IPI00123379	High density lipoprotein-binding protein;Vigilin;Hdlbp protein;High density lipoprotein (HDL) binding protein, isoform CRA_d;Putative uncharacterized protein	Hdlbp;mCG_16583	Q8VDJ3;A0PJE9;Q3U4Z7;Q3V1M8	54	49	54	49	1.7201	1.3615	67	0.909753	1.31572	58
IPI00311682	Sodium pump subunit alpha-1;Sodium/potassium-transporting ATPase subunit alpha-1;Putative uncharacterized protein;Atp1a1 protein	Atp1a1	Q8VDN2;Q3TXF9;Q3UCH8;Q3UF49;Q8K2R2;Q8R3M4	48	51	39	43	1.0767	0.92268	241	0.510491	0.662559	611
IPI00337930;IPI00874846;IPI00317134	Cytoskeleton-associated protein 5;Ckap5 protein;MKIAA0097 protein	Ckap5;mKIAA0097	A2AGT5-1;A2AGT5;Q4V782;Q6PB55;Q80U79;Q8K250;A2AGT5-3;A2AGT5-2	67	53	67	53	1.4551	1.5774	77	0.897908	1.1675	70
IPI00943457;IPI00114710	Putative uncharacterized protein;Pyruvate carboxylase, mitochondrial;Pyruvic carboxylase;Pyruvate carboxylase	Pcx;Pc	Q3T9S7;Q3TCQ3;Q3UFS6;Q05920;Q62043;Q8BP54	46	54	46	54	2.7843	1.8449	57	0.756086	0.998602	166
IPI00663627	ABP-280-like protein;Actin-binding-like protein;Beta-filamin;Filamin-B;Putative uncharacterized protein	Flnb	Q80X90;Q3T9V9	59	54	59	54	0.49899	0.63862	62	0.914578	1.21287	114
IPI00113223	[Acyl-carrier-protein] S-acetyltransferase;[Acyl-carrier-protein] S-malonyltransferase;3-hydroxypalmitoyl-[acyl-carrier-protein] dehydratase;3-oxoacyl-[acyl-carrier-protein] reductase;3-oxoacyl-[acyl-carrier-protein] synthase;Enoyl-[acyl-carrier-protein] reductase;Fatty acid synthase;Oleoyl-[acyl-carrier-protein] hydrolase;Putative uncharacterized protein	Fasn	P19096;O89060;Q3TB22;Q3UHT6	74	54	74	54	0.31123	0.21506	127	0.558067	0.703779	206
IPI00110264;IPI00648298	Leukocyte common antigen related;Receptor-type tyrosine-protein phosphatase F;Protein tyrosine phosphatase, receptor type, F	Lar;Ptprf;RP23-94L18.2-003	A2A8L5;A2A8M1	30	55	23	48	3.0689	2.2132	33	1.06086	1.50745	69
IPI00757312;IPI00338604;IPI00515398	Myosin, heavy polypeptide 10, non-muscle;Putative uncharacterized protein;Cellular myosin heavy chain, type B;Myosin heavy chain 10;Myosin heavy chain, non-muscle IIb;Myosin-10;Non-muscle myosin heavy chain B;Non-muscle myosin heavy chain IIb;Myh10 protein;MKIAA3005 protein	Myh10;RP23-396M19.2-008;RP23-396M19.2-002;mKIAA3005	Q3UH59;Q5SV64;Q61879;Q4KMN4;Q6PB65;Q80T68;Q8BLI1;Q8BLI3;Q8BWI3	61	56	55	54	0.97018	0.97344	72	1.29555	1.59502	59
IPI00128915;IPI00554856	Chondroitin sulfate proteoglycan 4;Chondroitin sulfate proteoglycan NG2;Proteoglycan AN2;Nerve/glial antigen-2;Putative uncharacterized protein	An2;Cspg4;Kiaa4232;Ng2	Q8VHY0-1;Q8VHY0;Q09J74;Q3URZ9;Q8VHY0-3	43	58	43	58	24.134	42.442	82	44.285	55.5586	230
IPI00129276	Centrosomin;eIF3 p167;eIF3 p180;eIF3 p185;eIF-3-theta;Eukaryotic translation initiation factor 3 subunit 10;Eukaryotic translation initiation factor 3 subunit A;p162;Putative uncharacterized protein;MKIAA0139 protein	Csma;Eif3;Eif3a;Eif3s10;mKIAA0139	P23116;Q3TKF9;Q3TRH1;Q3UEK3;Q3UL99;Q3UM46;Q6A0B9	65	58	64	58	1.5975	1.2154	111	0.646245	0.822166	148
IPI00467447	Ras GTPase-activating-like protein IQGAP1;Iqgap1 protein;Putative uncharacterized protein;MKIAA0051 protein;IQ motif containing GTPase activating protein 1	Iqgap1;mKIAA0051	Q9JKF1;Q05CQ4;Q3TPD2;Q3TR56;Q3TU98;Q6ZQK2;Q80UW7;Q8BPA6;Q8CC64;Q8CDT3;Q8CDW9;Q8CGH5;Q9D408	57	59	55	58	1.0015	0.65229	70	1.09972	1.4316	105
IPI00137311	Plexin-A1;Putative uncharacterized protein	Kiaa4053;Plxna1	P70206;Q3U3W7	56	62	41	47	2.7632	2.8292	85	1.18177	1.50982	254
IPI00405742;IPI00756275	MCG140951;Plexin B2;Plxnb2 protein;Putative uncharacterized protein;MKIAA0315 protein	mCG_140951;Plxnb2;mKIAA0315	B2RXS4;Q3UH76;Q8K2J5;Q99LF0;Q8CHG6	47	63	46	62	1.5864	1.1995	114	0.64658	0.820614	379
IPI00929758;IPI00465786	Talin 1;Tln1 protein;Putative uncharacterized protein;MKIAA1027 protein;Talin-1	RP23-195K8.11-001;Tln1;mKIAA1027;Tln	A2AIM8;Q0V930;Q3TBC3;Q3UHS6;Q80TM2;Q8C9Z8;P26039	77	63	68	54	0.19248	0.20757	179	0.626253	0.799552	139
IPI00664670;IPI00753917	ABP-280-like protein;ABP-L;Actin-binding-like protein;Filamin-2;Filamin-C;Gamma-filamin;Putative uncharacterized protein	Abpl;Fln2;Flnc	Q8VHX6-1;Q8VHX6;Q8VHX6-2;Q3UXJ8	90	72	79	62	0.40617	0.50963	107	0.715615	0.930665	214
IPI00119063	Alpha-2-macroglobulin receptor;Low-density lipoprotein receptor-related protein 1 515 kDa subunit;Low-density lipoprotein receptor-related protein 1 85 kDa subunit;Low-density lipoprotein receptor-related protein 1 intracellular domain;Prolow-density lipoprotein receptor-related protein 1;Putative uncharacterized protein;Lrp1 protein	A2mr;Lrp1	Q91ZX7;Q3U454;Q811K6;Q8C4T5	54	73	51	70	1.5311	1.8913	65	0.643832	0.805672	302
IPI00119876	Cytoplasmic dynein 1 heavy chain 1;Cytoplasmic dynein heavy chain 1;Dynein heavy chain, cytosolic;Cytoplasmic dynein heavy chain;Putative uncharacterized protein;MKIAA0325 protein;Dync1h1 protein	Dhc1;Dnch1;Dnchc1;Dyhc;Dync1h1;mKIAA0325	Q9JHU4;O08821;O70182;Q3TAZ3;Q3UA73;Q80U36;Q8C6T5;Q923F5	102	73	102	73	0.48179	0.49004	107	0.683901	0.83668	98
IPI00469095	Dchs1 protein	Dchs1	Q6PAS4	57	74	57	74	27.736	40.53	122	67.1366	82.3859	260
IPI00921658;IPI00875567;IPI00131138;IPI00664643	Filamin, alpha;MCG21234, isoform CRA_b;MFLJ00343 protein;Actin-binding protein 280;Alpha-filamin;Endothelial actin-binding protein;Filamin-1;Filamin-A;Non-muscle filamin;Putative uncharacterized protein;Flna protein;Filamin	Flna;RP23-436K3.1-003;mCG_21234;RP23-436K3.1-002;mFLJ00343;Fln;Fln1;RP23-436K3.1-013	B7FAV0;B9EKP5;B7FAU9;Q6KAM8;Q8BTM8-1;Q8BTM8;B7FAV1;Q3U7N9;Q4FZG4;Q9JJ37	76	75	75	74	0.45301	0.54729	116	0.705667	0.935629	274
IPI00457499;IPI00658401	GCN1 general control of amino-acid synthesis 1-like 1 (Yeast);Putative uncharacterized protein;Gcn1l1 protein;MKIAA0219 protein	Gcn1l1;mKIAA0219	B2RWW6;Q3U3Z4;Q3UHQ5;Q640Q4;Q6NV94;Q6PGM5;Q8BTM7;Q8CHH7	87	75	87	75	1.009	0.69639	145	0.748279	0.951656	190
IPI00623114;IPI00666346	Cadherin FAT1 isoform +12;Fat 1 cadherin	Fat1;Fath;mfat1	A7ISQ0;Q9QXA3	50	86	45	77	2.9153	4.4845	51	1.32938	1.59604	227
IPI00848443;IPI00474783	ACC-alpha;Acetyl-CoA carboxylase 1;Acetyl-CoA carboxylase 265;Biotin carboxylase;Acetyl-CoA carboxylase	Acac;Acaca;Gm738	Q5SWU9-2;Q5SWU9;Q5SWU9-1;Q9ESZ5	101	118	85	105	2.0232	1.8451	353	0.983961	1.26523	961
IPI00123181	Cellular myosin heavy chain, type A;Myosin heavy chain 9;Myosin heavy chain, non-muscle IIa;Myosin-9;Non-muscle myosin heavy chain A;Non-muscle myosin heavy chain IIa;Nonmuscle myosin heavy chain-A;Putative uncharacterized protein;Myh9 protein	Myh9	Q8VDD5;O89055;Q3UFT0;Q7TQJ6;Q811J9;Q99JJ3	118	121	98	105	0.46623	0.4924	189	0.636213	0.821153	380
IPI00553798	Ahnak protein;Putative uncharacterized protein;AHNAK	Ahnak	A0JLR7;A0PJF4;Q3UYW8;Q6UIL4;Q8BKS2;Q8BRB8;Q8CGE7;Q8VDN3	63	164	63	164	2.252	2.0374	87	1.67915	1.93866	368

## Sheet: all_quantAB
Majority Protein IDs	Protein Names	Gene Names	Uniprot	Peptides A	Peptides B	Unique A	Unique B	Ratio H/L A	Ratio H/L Normalized A	Ratio Count A	Ratio H/L B	Ratio H/L Normalized B	Ratio Count B
IPI00123886;IPI00742372	DNA-dependent protein kinase catalytic subunit;p460;DNA dependent protein kinase, catalytic subunit	Prkdc;Xrcc7	P97313-1;P97313;Q91UZ3;P97313-2	1	1	1	1	1.7496	1.4385	1	0.044167	0.036709	1
IPI00624663	Alpha-2-macroglobulin;Alpha-2-macroglobulin 165 kDa subunit;Alpha-2-macroglobulin 35 kDa subunit;Pregnancy zone protein	A2m;Pzp	Q61838	1	2	1	2	0.17818	0.12628	1	0.11556	0.096711	1
IPI00118170;IPI00380703	Frizzled-1;Frizzled homolog 1 (Drosophila);Putative uncharacterized protein	Fzd1;mCG_2957	O70421;Q7TS82	1	1	1	1	4.7606	4.3058	1	0.22032	0.17477	3
IPI00330802	Leucine-rich repeat and fibronectin type-III domain-containing protein 4	Lrfn4;Salm3	Q80XU8;Q460G5	1	5	1	5	4.6054	4.4638	1	0.27853	0.22659	6
IPI00112251;IPI00662501	Tubulin beta-3 chain;Putative uncharacterized protein	Tubb3	Q9ERD7;Q9CRT0	1	2	1	2	1.4883	1.2098	2	0.2858	0.2397	8
IPI00473455	Coiled-coil domain-containing protein 80;Up-regulated in BRS-3 deficient mouse	Ccdc80;Urb	Q8R2G6	1	2	1	2	1.8466	1.6953	1	0.32367	0.26476	2
IPI00461962	Developmentally regulated G-protein-coupled receptor;G-protein coupled receptor 126;Gpr126 protein	Dreg;Gm222;Gpr126	Q6F3F9;Q66JT4	1	1	1	1	2.2625	2.255	1	0.4155	0.33095	1
IPI00136754;IPI00308291;IPI00607916	Microfibrillar-associated protein 3-like;Microfibril-associated glycoprotein 3;Putative uncharacterized protein	Kiaa0626;Mfap3l;Mfap3	Q9D3X9-1;Q9D3X9;Q922T2;Q3U2S9;Q9D3X9-2	1	3	1	3	1.5322	1.5316	1	0.47484	0.34168	7
IPI00130129;IPI00648877;IPI00131415;IPI00229826;IPI00310676;IPI00331515;IPI00229825;IPI00762534;IPI00229824;IPI00750303;IPI00831157;IPI00649613;IPI00230656;IPI00229827;IPI00137503;IPI00137501;IPI00229362;IPI00331482;IPI00230657;IPI00876136;IPI00319666;IPI00331483;IPI00831062;IPI00649231;IPI00889946;IPI00331484;IPI00331485;IPI00331486;IPI00876423;IPI00648041	CCAAT-box-binding transcription factor;Nuclear factor 1 B-type;Nuclear factor I/B;TGGCA-binding protein;Nuclear factor 1 A-type;Nuclear factor I/A;Nuclear factor 1;Nuclear factor I\/A;Nuclear factor 1 X-type;Nuclear factor I/X;Nuclear factor 1 C-type;Nuclear factor I/C	Nfib;Nfia;RP23-67D6.1-001;Nfix;RP23-67D6.1-007;RP23-67D6.1-003;mKIAA1439;RP23-67D6.1-004;Nfic;mCG_125533;RP23-67D6.1-002;RP23-67D6.1-005	P97863-1;P97863;Q02780-1;Q02780;Q3UTK6;Q02780-4;Q02780-7;B1AUB7;Q6DI81;Q5CZY4;Q02780-3;B1AUC2;Q02780-2;B1AUC0;Q69ZJ5;P70257-3;P70257;B1AUB9;P97863-2;Q8C434;Q02780-5;Q05B39;P70257-1;P70255-1;P70255;P70255-2;P70255-3;Q3UHA6;P97863-3;Q3UFE1;Q6GSP7;Q8BN68;P70257-2;P70255-4;Q3TYK3;B1AUB8;Q02780-6;P70255-5;P70255-6;P70255-7;B1AUB6	1	1	1	1	0.82314	0.67313	1	0.49013	0.44738	1
IPI00469253	Raftlin;Raft-linking protein;Rftn1 protein;Putative uncharacterized protein	Kiaa0084;Rftn1	Q6A0D4;Q80VF9;Q8C4D5	1	8	1	8	4.2052	3.4698	2	0.49607	0.45115	10
IPI00409393;IPI00828560;IPI00352982;IPI00830551;IPI00830644	Latent-transforming growth factor beta-binding protein 1;Transforming growth factor beta-1-binding protein 1;Latent transforming growth factor beta binding protein 1;Latent transforming growth factor beta binding protein-1S	Ltbp1;RP23-458D20.1-003	Q8CG19-1;Q8CG19;Q8CG19-2;Q8CG19-3;B1B1E2;Q99PJ3	1	3	1	3	1.3396	0.98362	1	0.5103	0.43961	7
IPI00283461;IPI00261542	Protein FAM168A;Family with sequence similarity 168, member A;Putative uncharacterized protein;RIKEN cDNA B930006L02, isoform CRA_a	Fam168a;Kiaa0280;mCG_2853	Q8BGZ2-1;Q8BGZ2;Q8BGZ2-2;Q68FE1	1	2	1	2	2.6498	2.0475	1	0.531	0.45264	2
IPI00123194	Biglycan;Bone/cartilage proteoglycan I;PG-S1;Putative uncharacterized protein	Bgn;mCG_3250;RP23-95K12.7-001	P28653;Q3TAF9;Q3TNY9;Q3UXK8;Q7TMW3	1	4	1	4	1.6738	1.3717	1	0.54765	0.4896	6
IPI00417173;IPI00277858	General transcription factor 3C polypeptide 5;TF3C-epsilon;Transcription factor IIIC 63 kDa subunit;Transcription factor IIIC subunit epsilon;General transcription factor IIIC, polypeptide 5;General transcription factor IIIC, polypeptide 5, isoform CRA_a;General transcription factor IIIC, polypeptide 5, isoform CRA_b;Putative uncharacterized protein	Gtf3c5;mCG_21786;RP23-430H1.8-001;RP23-430H1.8-002	Q8R2T8-1;Q8R2T8;A2AHV5;Q8R2T8-2;Q3UI98	1	1	1	1	2.3662	2.2482	1	0.57287	0.4516	1
IPI00124692	Transaldolase	Tal;Taldo;Taldo1	Q93092	1	6	1	6	0.55073	0.57294	1	0.57681	0.48823	5
IPI00338743;IPI00653802;IPI00890157	Protein-L-isoaspartate O-methyltransferase domain-containing protein 1;Protein-L-isoaspartate (D-aspartate) O-methyltransferase domain containing 1;Protein-L-isoaspartate (D-aspartate) O-methyltransferase domain containing 1, isoform CRA_a;Putative uncharacterized protein	Pcmtd1;mCG_2001	P59913;Q3TGS5;Q3TSP0;Q6P1Z6;Q3TM36	1	2	1	2	2.7726	2.6281	1	0.5818	0.4774	2
IPI00119115	Vacuolar proton pump subunit E 1;V-ATPase 31 kDa subunit;V-type proton ATPase subunit E 1	Atp6e;Atp6e2;Atp6v1e1	P50518	1	1	1	1	1.1079	0.84606	1	0.58507	0.51127	1
IPI00880411;IPI00404630;IPI00882000;IPI00130013;IPI00882228	Putative uncharacterized protein;TFG protein;Trk-fused;Trk-fused gene	Tfg;mCG_130891;RP23-178N11.4-001;RP23-178N11.4-003;RP23-178N11.4-005;RP23-178N11.4-004;RP23-178N11.4-002	Q9D828;Q9Z1A1;B8JJG9;Q8C2C6;B8JJG6;B8JJG8;B8JJG7	1	4	1	4	0.58449	0.55182	1	0.61399	0.56637	6
IPI00119113	Endomembrane proton pump 58 kDa subunit;Vacuolar proton pump subunit B 2;V-type proton ATPase subunit B, brain isoform;ATPase H+ transporting lysosomal V1 subunit B2	Atp6b2;Atp6v1b2;Vat2	P62814;B0LAC8	1	2	1	2	0.8014	0.75142	1	0.62931	0.46735	2
IPI00316184;IPI00880428;IPI00880604	Breast carcinoma-amplified sequence 2 homolog;DNA amplified in mammary carcinoma 1 protein;Pre-mRNA-splicing factor SPF27;Bcas2 protein;Breast carcinoma amplified sequence 2, isoform CRA_a;Putative uncharacterized protein	Bcas2;Dam1;mCG_6401	Q9D287;Q05CL7;Q3U5M2	1	2	1	2	2.7846	2.0072	1	0.63997	0.54507	2
IPI00380136;IPI00470181	Lysyl oxidase 2;Lysyl oxidase homolog 1;Lysyl oxidase-like protein 1;Loxl1 protein;Putative uncharacterized protein	Lox2;Loxl;Loxl1	P97873;Q4QQJ7;Q8BP04	1	5	1	5	1.4188	1.3627	1	0.64457	0.47732	5
IPI00329846	DAP kinase-related apoptosis-inducing protein kinase 2;Serine/threonine-protein kinase 17B	Drak2;Stk17b	Q8BG48	1	1	1	1	3.9021	3.7403	1	0.65208	0.52638	1
IPI00469333	Acidic fibroblast growth factor intracellular-binding protein;FGF-1 intracellular-binding protein;Fibp protein;Fibroblast growth factor (Acidic) intracellular binding protein, isoform CRA_d;Fibroblast growth factor (Acidic) intracellular binding protein, isoform CRA_a;Putative uncharacterized protein	Fibp;mCG_19865	Q9JI19;Q8K2D8;Q9D8E9	1	1	1	1	3.3514	2.9924	1	0.65785	0.5168	1
IPI00112320;IPI00880901;IPI00622766	Meiotic recombination REC14 protein homolog;WD repeat-containing protein 61;CDW13/WDR61;WD repeat domain 61, isoform CRA_c;Putative uncharacterized protein	Wdr61;mCG_9684	Q9ERF3;A0MNP4;Q8BKW0;Q8BVQ0;Q9CWZ4	1	1	1	1	1.3377	1.085	1	0.68029	0.54444	1
IPI00890167;IPI00277874;IPI00474002	Stathmin-2;Superior cervical ganglion-10 protein;Stathmin;Putative uncharacterized protein	Scg10;Scgn10;Stmb2;Stmn2;mCG_10137	P55821;Q545S4;Q9CZ46	1	2	1	2	0.20628	0.10958	1	0.6873	0.643	2
IPI00116199;IPI00876146	HAUS augmin-like complex subunit 8;HEC1/NDC80-interacting centrosome-associated protein 1;Sarcoma antigen NY-SAR-48 homolog	Haus8;Hice1	Q99L00-1;Q99L00;Q99L00-2	1	3	1	3	0.71128	0.53179	1	0.69319	0.5933	4
IPI00274407;IPI00625588;IPI00460132	Elongation factor Tu, mitochondrial	Tufm	Q8BFR5-1;Q8BFR5;Q8BFR5-2	1	3	1	3	0.81597	0.64199	1	0.70641	0.59007	3
IPI00469000;IPI00928199	Endoplasmic reticulum membrane-linked protein;Solute carrier family 39 member 6;Zinc transporter ZIP6;Zrt- and Irt-like protein 6	Slc39a6;Zip6	Q8C145	1	2	1	2	3.5563	3.2027	3	0.75045	0.66328	4
IPI00169772;IPI00651798;IPI00915057;IPI00411079;IPI00331179	Long-chain acyl-CoA synthetase 3;Long-chain-fatty-acid--CoA ligase 3;Acyl-CoA synthetase long-chain family member 3;MCG118403, isoform CRA_a;Putative uncharacterized protein;Acyl-CoA synthetase long-chain family member 4;Acyl-CoA synthetase long-chain family member 4, isoform CRA_c	Acs3;Acsl3;Facl3;mCG_118403;Acsl4;RP23-161L11.10-001;mCG_117963;RP23-161L11.10-002	Q9CZW4;Q8K1J7;Q5D071;Q8BW44;Q91YN3	1	1	1	1	1.2691	0.92071	1	0.75073	0.64397	1
IPI00119442;IPI00673345	Autoantigen PM/Scl 1;Exosome complex exonuclease RRP45;Exosome component 9;P75 polymyositis-scleroderma overlap syndrome-associated autoantigen;Polymyositis/scleroderma autoantigen 1;Polymyositis/scleroderma autoantigen 75 kDa;Exosc9 protein	Exosc9;Pmscl1	Q9JHI7;B2RY30	1	2	1	2	2.0085	1.5272	1	0.75852	0.55295	2
IPI00876029;IPI00331663	ADP-ribosylation factor 4;Putative uncharacterized protein	Arf4;mCG_5889	P61750;Q14BR4;Q9DD04	1	2	1	2	0.71064	0.37766	1	0.77405	0.71989	2
IPI00785417;IPI00331533	Syntaxin-5	Stx5;Stx5a	Q8K1E0-1;Q8K1E0;Q8K1E0-2	1	2	1	2	2.2295	1.7235	1	0.7747	0.57599	3
IPI00119045;IPI00881362;IPI00881640;IPI00882183;IPI00882312	Zinc finger protein-like 1	Zfpl1	Q9DB43	1	2	1	2	1.9796	0.94589	1	0.7887	0.63189	4
IPI00458393;IPI00845575	Atlastin-3	Atl3	Q91YH5-1;Q91YH5;Q91YH5-2	1	5	1	5	1.8769	1.7535	1	0.79308	0.55844	5
IPI00410797;IPI00408597	IQ calmodulin-binding motif-containing protein 1	Iqcb1;Kiaa0036	Q8BP00-1;Q8BP00;Q8BP00-2	1	2	1	2	1.146	0.94899	1	0.79656	0.68725	2
IPI00123715	36 kDa hydrophobic nucleolar protein;36 kDa nucleolar protein HNP36;Delayed-early response protein 12;Equilibrative nitrobenzylmercaptopurine riboside-insensitive nucleoside transporter;Equilibrative nucleoside transporter 2;Nucleoside transporter, ei-type;Solute carrier family 29 member 2;Equilibrative nitrobenzylthioinosine-insensitive nucleoside transporter ENT2;Slc29a2 protein;Solute carrier …	Der12;Ent2;Hnp36;Slc29a2;mCG_8390	Q61672;Q9JIT8	1	2	1	2	2.7998	2.6434	2	0.79723	0.63233	7
IPI00132770	Chromatin assembly factor 1 subunit B;Chromatin assembly factor I p60 subunit	Chaf1b	Q9D0N7	1	5	1	5	1.6116	1.1185	1	0.80034	0.68012	7
IPI00172202;IPI00755593	Protein FAM61A;Protein LSM14 homolog A;RNA-associated protein 55A;LSM14 homolog A (SCD6, S. cerevisiae);LSM14 homolog A (SCD6, S. cerevisiae), isoform CRA_a	Fam61a;Lsm14a;Rap55a;mCG_116524;RP24-67F19.1-001;RP24-67F19.1-003	Q8K2F8;A2BH30;A2BH68	1	1	1	1	1.8675	1.8828	1	0.81262	0.68068	1
IPI00415403;IPI00415402;IPI00756061	Protein unc-18 homolog 1;Protein unc-18 homolog A;Syntaxin-binding protein 1	Stxbp1	O08599-2;O08599;O08599-1	1	3	1	3	0.33778	0.33525	1	0.82002	0.58247	3
IPI00313824;IPI00649471	27 kDa Golgi SNARE protein;Golgi SNAP receptor complex member 2;Membrin;Golgi SNAP receptor complex member 2, isoform CRA_b;Golgi SNAP receptor complex member 2, isoform CRA_a	Gosr2;Gs27;mCG_19158;RP23-272P17.5-001;RP23-272P17.5-002	O35166;A2A9H9;A2A9I0	1	1	1	1	1.1434	0.77964	1	0.84738	0.72918	1
IPI00222555	Calpactin I light chain;Calpactin-1 light chain;Cellular ligand of annexin II;p10 protein;p11;Protein S100-A10;S100 calcium-binding protein A10;Putative uncharacterized protein;S100 calcium binding protein A10 (Calpactin), isoform CRA_a;S100 calcium binding protein A10 (Calpactin), isoform CRA_b	Cal1l;S100a10;mCG_120166	P08207;Q3TC45;Q3UF30	1	1	1	1	0.66617	0.78307	1	0.85797	0.7275	2
IPI00137314	Plxna3 protein;Plexin 3;MKIAA4078 protein;Plexin A3;Putative uncharacterized protein	Plxna3;mKIAA4078	A4FVD1;A5D6Q5;P70208;Q571A4;Q684J0;Q8BWZ5	1	2	1	2	2.979	2.8562	1	0.86917	0.69714	2
IPI00944142;IPI00124717;IPI00944010	Origin recognition complex, subunit 6-like (S. cerevisiae);Origin recognition complex subunit 6;Putative uncharacterized protein	Orc6l;Orc6	Q66JV6;Q9WUJ8;Q3TQX1	1	2	1	2	1.8483	1.3262	1	0.87076	0.8024	2
IPI00453849;IPI00317422	mRNA (guanine-N(7)-)-methyltransferase;mRNA cap guanine-N7 methyltransferase;mRNA cap methyltransferase;RG7MT1	Kiaa0398;Rnmt	Q9D0L8-1;Q9D0L8;Q9D0L8-3	1	7	1	7	1.9128	1.7267	1	0.8792	0.71208	7
IPI00944194;IPI00122493;IPI00944068;IPI00649281	FK506 binding protein 10;FK506 binding protein 10, isoform CRA_b;65 kDa FK506-binding protein;FK506-binding protein 10;Immunophilin FKBP65;Peptidyl-prolyl cis-trans isomerase FKBP10;Rotamase;Putative uncharacterized protein	Fkbp10;mCG_20534;RP23-392I3.2-001;Fkbp1-rs;Fkbp6;Fkbp65;Fkbprp;Fkbp-rs;RP23-392I3.2-002	A2A4I0;Q61576;Q3UNJ3;A2A4H9	1	6	1	6	1.7335	1.2999	1	0.88228	0.69222	6
IPI00129529;IPI00402902;IPI00649978;IPI00649729;IPI00649153	Component of oligomeric Golgi complex 1;Conserved oligomeric Golgi complex subunit 1;Low density lipoprotein receptor defect B-complementing protein;Component of oligomeric golgi complex 1;Component of oligomeric golgi complex 1, isoform CRA_b;Putative uncharacterized protein;MKIAA1381 protein;Cog1 protein	Cog1;Ldlb;mCG_16119;RP23-407I21.1-001;mKIAA1381;RP23-407I21.1-002;RP23-407I21.1-008;RP23-407I21.1-006;RP23-407I21.1-004	Q9Z160;A2A6N7;Q3TAY0;Q3TR89;Q3TWY6;Q3TYM3;Q3U7X8;Q5DTY3;Q810S7;A2A6N9;A2A6P0;A2A6P1	1	1	1	1	0.4923	0.42408	1	0.88242	0.72873	1
IPI00132042	Pyruvate dehydrogenase E1 component subunit beta, mitochondrial	Pdhb	Q9D051	1	3	1	3	0.87877	0.68413	1	0.88249	0.66036	3
IPI00124959	Ki-67 protein;Mki67 protein	Ki-67;Mki67	Q61769;Q7TSF6	1	2	1	2	2.7165	2.1889	2	0.88645	0.64606	6
IPI00380355;IPI00380356;IPI00380357	Anaphase-promoting complex subunit 5;Cyclosome subunit 5;Putative uncharacterized protein	Anapc5;MNCb-2778	Q8BTZ4-1;Q8BTZ4;Q3TGH0;Q3THU3;Q3TWF7;Q3TXL9;Q3U981;Q8BTZ4-2;Q3U5Y4;Q3UFC2	1	1	1	1	1.1854	1.0003	1	0.8896	0.73235	1
IPI00874921	Fat1 protein;FATH protein	Fat1;Fath	Q497H5;Q6X4A1;Q80VA2;Q80XT9	1	1	1	1	0.83756	1.5159	1	0.89831	0.68826	2
IPI00109335;IPI00885910	Syntaxin-4	Stx4;Stx4a	P70452	1	3	1	3	1.8768	1.3427	1	0.89933	0.75937	3
IPI00226289;IPI00652047	Alpha-accessory factor of 44 kDa;CST complex subunit STN1;Oligonucleotide/oligosaccharide-binding fold-containing protein 1;Suppressor of cdc thirteen homolog;Putative uncharacterized protein	Obfc1;Stn1	Q8K2X3;Q3TPH0;Q3UXU8	1	2	1	2	1.3844	1.13	1	0.90721	0.75712	3
IPI00121338;IPI00266699;IPI00856197;IPI00133421	Putative uncharacterized protein;CDE1-binding protein CDEBP;Amyloid-like protein 2, isoform 751;Amyloid-like protein 2;CDEI box-binding protein;Amyloid beta (A4)-like protein 2;Aplp2 protein;Amyloid beta (A4)-like protein 2, isoform CRA_b	Aplp2;Cdebp;APLP2;mCG_14974	Q3UDL6;Q61482;Q3TPZ7;Q60709;Q06335;Q7TT34;Q80US7;Q8R0R7;Q3TV12;Q3U775;Q3U9N6;Q64348;Q9CYS4	1	6	1	5	4.6199	3.0805	1	0.92502	0.73762	9
IPI00136252	WD repeat-containing protein 18;Wdr18 protein	Wdr18	Q4VBE8;Q8K265	1	1	1	1	2.5229	2.3688	1	0.93781	0.77489	1
IPI00109073	Tubulin beta-4 chain	Tubb4	Q9D6F9	1	2	1	2	1.4871	1.2147	2	0.93828	0.76716	4
IPI00884460;IPI00321446	Prkca protein;Protein kinase C, alpha;Putative uncharacterized protein;Protein kinase c-alpha;Protein kinase C alpha type	mCG_140727;Prkca;RP23-145G23.2-001;Pkca	Q4VA93;Q9R0Z6;P20444	1	4	1	4	5.9579	4.7673	1	0.94686	0.74173	4
IPI00128760;IPI00116718;IPI00408149;IPI00849320;IPI00849842;IPI00849430;IPI00858089	UbcM4;Ubiquitin carrier protein L3;Ubiquitin-conjugating enzyme E2 L3;Ubiquitin-protein ligase L3;Ubiquitin carrier protein;Putative uncharacterized protein	Ubce7;Ube2l3;mCG_1032217;mCG_131170	P68037;Q3TIH9;Q3TW19;Q561N4	1	1	1	1	0.73228	0.39145	1	0.95212	0.89092	1
IPI00124248;IPI00117947	Chloride channel regulator;Chloride channel, nucleotide-sensitive, 1A;Chloride channel, nucleotide-sensitive, 1A, isoform CRA_b;Putative uncharacterized protein;Chloride channel, nucleotide sensitive 1A;Chloride conductance regulatory protein ICln;Chloride ion current inducer protein;Methylosome subunit pICln	Clns1a;Icln;mCG_7058;Clci;Clcni	P97506;Q923F1;Q61189	1	3	1	3	1.3847	0.87404	1	0.96264	0.73778	3
IPI00113895	Actin-RPV;Alpha-centractin;ARP1;Centrosome-associated actin homolog	Actr1a;Ctrn1	P61164	1	3	1	3	0.57056	0.38906	1	0.9847	0.87848	4
IPI00943373;IPI00321994	cDNA sequence BC032265;Ortholog of human fructosamine-3-kinase-related protein FN3KRP;Putative uncharacterized protein;Fructosamine-3-kinase-related protein;Ketosamine-3-kinase	BC032265;mCG_12377;RP23-293H17.3;RP23-293H17.3-001;Fn3krp	B1ATT5;Q8BHV7;Q8K274	1	3	1	3	1.5907	1.1679	1	0.99055	0.81244	3
IPI00623749	A-kinase anchor protein 9;MKIAA0803 protein;AKAP450;Putative uncharacterized protein	Akap9;mKIAA0803	Q70FJ1;Q80TR6;Q99P24;Q9CVC1	1	1	0	1	1.8834	1.2734	1	0.99486	1.0747	1
IPI00322193;IPI00462308;IPI00670522	Adapter-related protein complex 3 sigma-1 subunit;AP-3 complex subunit sigma-1;AP-3 complex subunit sigma-3A;Sigma-3A-adaptin;Sigma-adaptin 3a;Adaptor-related protein complex 3, sigma 1 subunit;MCG3457, isoform CRA_b;Putative uncharacterized protein	Ap3s1;mCG_3457	Q9DCR2;Q3U8S0	1	2	1	2	0.75307	0.49839	1	1.0009	0.86852	2
IPI00134836;IPI00338068	Farnesyl-diphosphate farnesyltransferase;FPP:FPP farnesyltransferase;Squalene synthase;Putative uncharacterized protein;Farnesyl diphosphate farnesyl transferase 1	Erg9;Fdft1;mCG_10069	P53798;Q3TS40;Q8BPF5;Q9QYT0	1	4	1	4	2.0402	1.4882	1	1.0077	0.8962	4
IPI00121378	Activated leukocyte cell adhesion molecule;CD166 antigen;Protein DM-GRASP;Putative uncharacterized protein;MuSC;Activated leukocyte cell adhesion molecule soluble isoform	Alcam;musc	Q61490;Q3TTY3;Q54AJ5;Q5MPX5	1	14	1	14	1.0491	0.96298	1	1.0163	0.72722	23
IPI00330497;IPI00761961	Ankyrin repeat domain-containing protein 25;KN motif and ankyrin repeat domain-containing protein 2	Ankrd25;Kank2	Q8BX02-1;Q8BX02;Q8BX02-2	1	4	1	4	0.60034	0.5095	1	1.0183	0.83292	4
IPI00331244	Coiled-coil domain-containing protein 22	Ccdc22;DXImx40e	Q9JIG7	1	2	1	2	0.29222	0.25087	1	1.0221	0.9165	2
IPI00352986;IPI00554884;IPI00857405;IPI00858126	Striatin;Striatin, calmodulin binding protein;Putative uncharacterized protein	Strn	O55106;Q5BKR9;Q8BKL4;Q3TT86;Q3UWX9	1	1	1	1	0.7864	0.73544	1	1.0236	0.90404	1
IPI00315606	Component of gems 2;Gemin-2;Survival of motor neuron protein-interacting protein 1	Gemin2;Sip1	Q9CQQ4	1	2	1	2	1.5511	1.1521	1	1.0296	0.89399	2
IPI00471341	Ubiquitin-like protein 4A;Ubiquitin-like protein GDX;TU11 isoform A;TU11 isoform B;Putative uncharacterized protein;Ubiquitin-like 4, isoform CRA_b;Housekeeping protein DXS254E	Gdx;Ubl4;Ubl4a;Tu11;mCG_21230;DXS254E	P21126;B2M0R9;B2M0S0;Q3UK94;Q684Q9;Q91V47	1	2	1	2	0.65077	0.36182	1	1.0407	1.065	2
IPI00336318;IPI00115708;IPI00756129	1-phosphatidylinositol-5-phosphate 4-kinase 2-beta;Diphosphoinositide kinase 2-beta;Phosphatidylinositol-5-phosphate 4-kinase type II beta;Phosphatidylinositol-5-phosphate 4-kinase type-2 beta;PtdIns(5)P-4-kinase isoform 2-beta;Phosphatidylinositol-4-phosphate 5-kinase, type II, beta;Phosphatidylinositol-5-phosphate 4-kinase, type II, beta;Putative uncharacterized protein;Phosphatidyl inositol ph…	Pip4k2b;Pip5k2b;mCG_13226;RP23-94N18.9-001;pipk type II beta;Pip4k2a;Pip5k2a;mCG_9555;RP23-396N6.6-001;RP23-396N6.6-002	Q80XI4;Q3UJ95;Q91XU2;O70172;Q544E3;Q9CZS7;A2ASS0	1	2	1	2	0.70625	0.63179	2	1.0445	0.91773	2
IPI00308066;IPI00749758	Elongator complex protein 4;PAX6 neighbor gene protein;Elongation protein 4 homolog (S. cerevisiae)	Elp4;Paxneb;RP23-232D1.5-003	Q9ER73;A2A414	1	8	1	8	0.92712	0.64534	1	1.0454	0.90328	8
IPI00330862;IPI00761216	Cytovillin;Ezrin;p81;Villin-2;Putative uncharacterized protein;Villin 2	Ezr;Vil2;mCG_4077	P26040;Q3TCP5;Q3UL48;Q3UXR4;Q4KML7;Q8CBU4	1	4	1	4	0.11657	0.094786	1	1.0497	0.86749	4
IPI00938530;IPI00114894;IPI00227865	Myosin heavy chain 11;Myosin heavy chain, smooth muscle isoform;Myosin-11;SMMHC;MKIAA0866 protein;Myh11 protein	Myh11;mKIAA0866	O08638-1;O08638;O08638-2;Q69ZX3;Q8R384	1	2	1	2	0.9784	1.067	1	1.0587	0.86643	2
IPI00119680	Adaptor protein complex AP-1 mu-1 subunit;Adaptor-related protein complex 1 mu-1 subunit;AP-1 complex subunit mu-1;AP-mu chain family member mu1A;Clathrin assembly protein complex 1 medium chain 1;Clathrin coat assembly protein AP47;Clathrin coat-associated protein AP47;Golgi adaptor HA1/AP1 adaptin mu-1 subunit;Mu1A-adaptin;Mu-adaptin 1;Adaptor-related protein complex AP-1, mu subunit 1;Putative…	Ap1m1;Cltnm;mCG_118299	P35585;Q3UG16	1	3	1	3	0.7088	0.55207	1	1.0655	0.94598	3
IPI00469618	MKIAA1574 protein;Likely ortholog of H. sapiens family with sequence similarity 29, member A (FAM29A);Putative uncharacterized protein;6230416J20Rik protein	Haus6;mKIAA1574;RP23-95O1.3;RP23-95O1.3-001	Q69ZG0;Q6NV99;Q6P252;Q8BP50;Q8BQC6;Q8CA01;Q8CB73	1	3	1	3	0.59785	0.53772	1	1.0787	0.87632	3
IPI00126115;IPI00278561;IPI00653231	Sideroflexin-3;Putative uncharacterized protein	Sfxn3	Q91V61-1;Q91V61;Q91V61-2;Q3U4F0	1	1	1	1	1.1995	0.85355	1	1.0846	0.87892	1
IPI00125510;IPI00911149;IPI00284515;IPI00911179	Putative uncharacterized protein;Zinc finger protein 207;Zinc finger protein 207, isoform CRA_c;Zinc finger transcription factor ZNF207;Zfp207 protein;49 kDa zinc finger protein;Zinc finger protein 207, isoform CRA_a	mCG_19062;RP23-252E4.3-001;Zfp207;ZNF207;RP23-252E4.3-002	Q9JMD0;Q99LA2;Q9Z326	1	2	1	2	0.63882	0.61204	1	1.087	0.8498	2
IPI00309207;IPI00227864;IPI00755990;IPI00648594	Lissencephaly-1 protein;PAF acetylhydrolase 45 kDa subunit;PAF-AH alpha;Platelet-activating factor acetylhydrolase IB subunit alpha;Putative uncharacterized protein;Platelet-activating factor acetylhydrolase, isoform 1b, beta1 subunit	Lis1;Lis-1;Pafah1b1;Pafaha;RP23-194P5.2-002;RP23-194P5.2-001	P63005-1;P63005;Q3TIK0;Q3TJG1;Q3UGR6;Q3UH92;Q5SW18;P63005-2;Q3UHM0;Q3TUH5;Q5SW16	1	1	1	1	0.44786	0.3181	1	1.0891	0.99011	1
IPI00317298	Nuclear protein SkiP;Ski-interacting protein;SNW domain-containing protein 1;Putative uncharacterized protein	Skiip;Snw1	Q9CSN1;Q3TM37;Q9CV75	1	4	1	4	1.0785	1.0556	1	1.0945	0.81164	4
IPI00116285;IPI00850347;IPI00867784	B-cell antigen receptor Ig beta-associated protein 1;Ran-binding protein 9;Ran-binding protein M	Ranbp9;Ranbpm	P69566-1;P69566;P69566-2	1	2	1	2	0.8404	0.812	1	1.1049	0.77445	2
IPI00118158	DNA mismatch repair protein Msh2;MutS protein homolog 2;MutS homolog 2 (E. coli);Putative uncharacterized protein	Msh2;mCG_15888	P43247;Q3TZI5;Q80V79	1	1	1	1	0.72187	0.63614	1	1.1072	0.83518	1
IPI00307963	PEF protein with a long N-terminal hydrophobic domain;Peflin;Penta-EF hand domain-containing protein 1;Penta-EF hand domain containing 1	Pef1;mCG_13528;RP23-12J1.2-001	Q8BFY6;A3KFW0	1	1	1	1	1.0714	0.72273	1	1.1082	0.98988	1
IPI00885699;IPI00896626;IPI00606583;IPI00885951	Centrosomal protein 250;250 kDa centrosomal protein;Centrosomal Nek2-associated protein 1;Centrosomal protein 2;Centrosome-associated protein CEP250;Intranuclear matrix protein	Cep250;RP23-220D12.1-001;RP23-220D12.1-009;Cep2;Inmp;RP23-220D12.1-010	A3KGJ7;B7ZCN3;Q60952;B2RWX5;B7ZCN4	1	1	1	1	1.2965	1.0611	1	1.1182	0.78899	1
IPI00319079	Sorting nexin-8;Putative uncharacterized protein	Snx8	Q8CFD4;Q3TT02;Q3U0I9	1	4	1	4	2.2028	1.902	1	1.1205	0.93644	7
IPI00262605;IPI00649359	DDB1- and CUL4-associated factor 7;WD repeat-containing protein 68;WD repeat-containing protein An11 homolog;WD repeat domain 68;Putative uncharacterized protein	Dcaf7;Han11;Wdr68;mCG_4810;RP23-81G14.2-001	P61963;B1AR85;Q3U3H9;Q80ZU1	1	3	1	3	1.0974	0.9623	1	1.1206	0.88304	3
IPI00556838;IPI00120930	Ca(2+)-dependent phospholipid scramblase 1;Phospholipid scramblase 1;Transplantability-associated protein 1;Putative uncharacterized protein;Plscr1 protein	Plscr1;Tra1b;Tras1	Q9JJ00;Q3UDV5;Q4FK16;Q99M50	1	3	1	3	1.1759	0.81312	1	1.1306	0.86409	3
IPI00116804;IPI00886198	eIF-2B GDP-GTP exchange factor subunit beta;Translation initiation factor eIF-2B subunit beta;Putative uncharacterized protein	Eif2b2	Q99LD9;Q8BK57	1	3	1	3	1.1992	1.0688	1	1.144	0.8959	2
IPI00850843;IPI00918305	Putative uncharacterized protein	Ahnak2;AI450948	Q3UUE0	1	3	1	3	1.3127	1.0635	1	1.1454	0.96997	4
IPI00132610	Nucleolar protein 17 homolog;PIH1 domain-containing protein 1;Nop17	Nop17;Pih1d1	Q9CQJ2;B0LAC0	1	3	1	3	1.5363	1.5455	1	1.1735	0.91188	3
IPI00321005;IPI00648213;IPI00650044	E3 ubiquitin-protein ligase TRIM32;Tripartite motif-containing protein 32;Putative uncharacterized protein;Tripartite motif protein 32, isoform CRA_b;Tripartite motif protein TRIM32;Tripartite motif protein 32	Trim32;mCG_51740;3632413A11Rik;RP23-468K2.1-004;RP23-468K2.1-003	Q8CH72;Q3TLR3;Q99PN6;A2AGS1;A2AGS0	1	3	1	3	0.59865	0.43416	1	1.1794	1.0188	3
IPI00471042;IPI00474690;IPI00229434;IPI00753963	Ninein;Nin protein;Apoptosis-stimulating of p53 protein 2;Tumor suppressor p53-binding protein 2;Putative uncharacterized protein	Kiaa1565;Nin;Aspp2;Tp53bp2;Trp53bp2	Q61043-1;Q61043;B7ZMZ9;Q674R4;Q61043-2;B2RQ73;Q8CG79;Q3UZC5;Q3UR16	1	1	1	1	0.52489	0.9289	1	1.1934	1.4422	1
IPI00274656	Beta-MPP;Mitochondrial-processing peptidase subunit beta;P-52;Putative uncharacterized protein	Pmpcb	Q9CXT8;Q3TET5	1	3	1	3	0.47331	0.35832	1	1.1999	1.0392	3
IPI00309927;IPI00460721	Telomere length regulation protein TEL2 homolog;MKIAA0683 protein	Kiaa0683;Telo2;mKIAA0683	Q9DC40-1;Q9DC40;Q9DC40-2;Q6ZQ70	1	2	1	2	1.385	1.3462	1	1.2001	0.95177	2
IPI00720238;IPI00751023	Nebulin	Neb;RP23-330F15.1-001;nebulin;RP23-330F15.1-002	A2AQA9;Q61953;Q62411;Q8VIK6;Q9JL91;A2AQB2	1	1	1	1	0.026066	0.023739	1	1.2131	1.024	1
IPI00322150	Thimet oligopeptidase;Thop1 protein	Thop1	Q8C1A5;Q99LK5	1	6	1	6	0.34703	0.29309	1	1.2162	1.0278	6
IPI00265025	Galactokinase;Galactose kinase;Galactokinase 1;Putative uncharacterized protein;Galactokinase 1, isoform CRA_c	Galk;Galk1;Glk;mCG_6616;RP23-42F6.2-001	Q9R0N0;Q80UL3;Q9CWW5;Q9CXZ9;Q9JIA6	1	1	1	1	0.49314	0.46048	1	1.2204	0.94967	1
IPI00135048;IPI00308136	Vacuolar protein sorting-associated protein 33A;Vacuolar protein sorting 33A (Yeast);Putative uncharacterized protein;Vacuolar sorting protein 33a	Vps33a	Q9D2N9;Q80XK7;Q8BGT3	1	1	1	1	0.62573	0.49921	1	1.2357	1.0061	1
IPI00117534	Acid sphingomyelinase-like phosphodiesterase 3b;Putative uncharacterized protein;Sphingomyelin phosphodiesterase, acid-like 3B	Asml3b;Smpdl3b;RP23-442A20.3-001	P58242;Q3TLX9;Q8BTC9	1	4	1	4	2.5104	2.3758	1	1.2377	0.95169	4
IPI00132424	ATP-dependent DNA helicase 2 subunit 1;ATP-dependent DNA helicase II 70 kDa subunit;CTC box-binding factor 75 kDa subunit;DNA repair protein XRCC6;Ku autoantigen protein p70 homolog;X-ray repair cross-complementing protein 6	G22p1;Ku70;Xrcc6	P23475	1	1	1	1	1.032	0.83141	1	1.2377	1.1932	1
IPI00114069	DNA primase 58 kDa subunit;DNA primase large subunit;Putative uncharacterized protein	Prim2	P33610;Q3THK0	1	2	1	2	0.19533	0.19069	1	1.2489	0.88053	2
IPI00136207;IPI00625592	DNA-directed RNA polymerase II subunit A;DNA-directed RNA polymerase II subunit RPB1;DNA-directed RNA polymerase III largest subunit;DNA-directed RNA polymerase	Polr2a;Rpii215;Rpo2-1;RPB1	P08775;O08847	1	5	1	5	0.92386	0.92768	1	1.2575	0.99065	5
IPI00828535;IPI00224752;IPI00761906	Attractin;Attractin, isoform CRA_a;Putative uncharacterized protein;MKIAA0548 protein;Protein mahogany	Atrn;mCG_131950;RP23-228H14.1-001;mKIAA0548;Mg;Mgca	A2AP43;B9EIU3;Q3TRR6;Q8CHF0;Q9WU60	1	2	1	2	2.7052	2.0058	1	1.2601	0.97739	4
IPI00316471;IPI00652361;IPI00928435	Uncharacterized protein C20orf4 homolog;Novel protein (0610011L14Rik);Putative uncharacterized protein;RIKEN cDNA 0610011L14, isoform CRA_a	0610011L14Rik;mCG_5236;RP23-55C8.2;RP23-55C8.2-001;RP23-55C8.2-004	Q9D2V5;Q3TEN8;Q8C161;B7ZD25	1	1	1	1	1.3494	0.94812	1	1.2678	1.1538	1
IPI00137725	Ancient ubiquitous protein 1;Putative uncharacterized protein;MCG133576, isoform CRA_a	Aup1;mCG_133576	P70295;Q3TAZ9;Q3TBX5;Q3U0H4;Q3U3K9	1	3	1	3	1.1663	0.83685	1	1.2789	1.085	3
IPI00113117	3CH61;CCN family member 1;Cysteine-rich angiogenic inducer 61;Insulin-like growth factor-binding protein 10;Protein CYR61;Cysteine rich protein 61;Putative uncharacterized protein	Ccn1;Cyr61;Igfbp10;mCG_7789	P18406;Q3TX21	1	6	1	6	1.4444	0.99263	2	1.2926	1.0345	17
IPI00270877;IPI00473685	Deubiquitinating enzyme 14;Ubiquitin carboxyl-terminal hydrolase 14;Ubiquitin thioesterase 14;Ubiquitin-specific-processing protease 14;Putative uncharacterized protein;Ubiquitin carboxyl-terminal hydrolase	Usp14	Q9JMA1;Q3TC32;Q80UN0	1	2	1	2	0.69546	0.65884	1	1.2934	0.95312	2
IPI00153094	Ubiquitin carrier protein G2;Ubiquitin-conjugating enzyme E2 G2;Ubiquitin-protein ligase G2;Ubiquitin carrier protein	Ube2g2;mCG_3379	P60605;Q3U431;Q3UWG7;Q9QX59	1	2	1	2	1.39	0.75037	1	1.295	1.3337	2
IPI00322561;IPI00875032;IPI00127186;IPI00227772	Putative uncharacterized protein;Notch gene homolog 1 (Drosophila);Transmembrane receptor Notch1;Transmembrane receptor Notch1 D;Transmembrane receptor Notch1 B;Notch 1 protein;Motch A;mT14;Neurogenic locus notch homolog protein 1;Notch 1 extracellular truncation;Notch 1 intracellular domain;p300	Notch1;mCG_11364;RP23-306D20.12-001;Motch	Q3TZW2;Q3U3Y2;Q7TQ50;Q7TQ51;Q7TQ52;Q8K428;Q8BY39;Q01705-1;Q01705;Q01705-2	1	4	1	3	1.0194	0.85386	1	1.3173	0.95407	4
IPI00153840	Cell adhesion molecule 4;Immunoglobulin superfamily member 4C;Nectin-like protein 4;TSLC1-like protein 2	Cadm4;Igsf4c;Necl4;Tsll2	Q8R464	1	4	1	4	3.1988	3.0155	1	1.3253	1.0183	4
IPI00266752	Copine III;Copine-3;Copine III, isoform CRA_b;Putative uncharacterized protein	Cpne3;Kiaa0636;mCG_1497;RP23-109G18.2-001	Q8BT60;A2AGJ0;Q3UJS6	1	2	1	2	1.8607	1.7734	1	1.327	0.91748	3
IPI00133110	Endoplasmic reticulum resident protein 19;Thioredoxin domain-containing protein 12;Thioredoxin-like protein p19;Thioredoxin domain containing 12 (Endoplasmic reticulum);Thioredoxin domain containing 12 (Endoplasmic reticulum), isoform CRA_b	Tlp19;Txndc12;mCG_2417;RP23-31C9.2-001	Q9CQU0;A2A7Z2	1	2	1	2	0.70665	0.38141	1	1.327	1.2365	2
IPI00330680;IPI00857763;IPI00135887	Transmembrane protein 106B;Putative uncharacterized protein;Transmembrane protein 106B, isoform CRA_b	Tmem106b;mCG_12230	Q80X71;Q9D3D8	1	4	1	4	1.4467	1.3406	1	1.3331	1.1129	5
IPI00387502;IPI00320299	Proteasome (Prosome, macropain) 26S subunit, non-ATPase, 10;Proteosome (Prosome, macropain) 26S subunit, non-ATPase, 10;Proteosome (Prosome, macropain) 26S subunit, non-ATPase, 10, isoform CRA_b;Putative uncharacterized protein;26S proteasome non-ATPase regulatory subunit 10;26S proteasome regulatory subunit p28;Gankyrin	mCG_3572;Psmd10;RP23-149O3.6-001	Q8R0G2;Q9D383;Q9Z2X2	1	1	1	1	0.62108	0.47888	1	1.3399	1.1783	1
IPI00153146;IPI00889209;IPI00653403	Golgi phosphoprotein 3-like	Golph3l	Q8R088-1;Q8R088;Q8R088-3;Q8R088-2	1	2	1	2	1.658	1.2956	1	1.3537	1.0368	2
IPI00123010;IPI00856703;IPI00654224	Protein misato homolog 1	Msto1	Q2YDW2-1;Q2YDW2;Q2YDW2-2	1	10	1	10	0.66903	0.6313	1	1.356	1.0929	10
IPI00875550;IPI00453803	Ubiquitin-conjugating enzyme E2O;Ubiquitin carrier protein O;Ubiquitin-conjugating enzyme E2 O;Ubiquitin-conjugating enzyme E2 of 230 kDa;Ubiquitin-protein ligase O	RP23-193A16.5-001;Ube2o;Kiaa1734	A2A7X3;Q6ZPJ3	1	1	1	1	0.67953	0.50748	1	1.3609	1.1589	1
IPI00226497	4632419I22Rik protein	4632419I22Rik	Q6NXM5	1	6	0	3	2.0836	1.7827	1	1.3663	1.1584	8
IPI00169908	OTU domain-containing protein 6B;OTU domain containing 6B;MCG2665, isoform CRA_c;Putative uncharacterized protein	Otud6b;RP23-379L17.1-001;mCG_2665	Q8K2H2;A2AP24;Q3T9X5;Q3U1R9	1	4	1	4	1.0849	0.7668	1	1.3703	1.0769	4
IPI00654388;IPI00785324	FLI-LRR-associated protein 1;H186 FLAP;Leucine-rich repeat flightless-interacting protein 1	Flap;Lrrfip1	Q3UZ39-1;Q3UZ39;Q3UZ39-3	1	1	1	1	0.51878	0.44551	1	1.3827	1.0695	1
IPI00471423;IPI00918527;IPI00471424;IPI00187397;IPI00918268	Amyloid beta A4 precursor protein-binding family B member 2;Putative uncharacterized protein;TR2L;FE65-like protein	Apbb2	Q9DBR4-1;Q9DBR4;Q3TIZ5;Q9DBR4-2;Q3U674;Q8BSK4;Q9DBR4-3;Q3T9N0;P70415;Q3TDW6;Q3TEP8;Q9R021	1	2	1	2	0.89546	0.85596	1	1.4147	1.2277	4
IPI00115056	BET3 homolog;Trafficking protein particle complex subunit 3;Putative uncharacterized protein;Trafficking protein particle complex 3	Bet3;Trappc3;mCG_10873;RP23-118D1.2-001	O55013;Q3U9K9	1	2	1	2	0.56319	0.30687	1	1.4256	1.3099	2
IPI00752490;IPI00120107;IPI00929888;IPI00466219;IPI00875377	Hmmr protein;Hyaluronan mediated motility receptor;Intracellular hyaluronic acid-binding protein;Receptor for hyaluronan-mediated motility;Putative uncharacterized protein;Hyaluronan mediated motility receptor (RHAMM)	Hmmr;Ihabp;Rhamm;mCG_3472;RP23-382C18.3-001	Q8VDR2;Q00547-1;Q00547;Q3TPG1;Q3UPW7;Q5NC88;Q00547-2;Q3TP93	1	3	1	3	1.9828	1.6801	1	1.4258	1.0518	3
IPI00411082;IPI00407144;IPI00828514;IPI00130390;IPI00648310	Kinesin-like protein KIF1B;Kinesin family member 1B;Kinesin family member 1B, isoform CRA_a;Putative uncharacterized protein;Kif1b protein	Kif1b;RP23-249G3.1-001;RP23-249G3.1-003;mCG_141691;RP23-249G3.1-007;RP23-249G3.1-011	Q60575-1;Q60575;A2AH79;Q60575-2;A2AH78;A2AH75;Q3UY61;Q8BN53;Q60575-3;A2AH74;Q6PB45;Q8C6Z0	1	1	1	1	2.2851	1.6722	2	1.4373	1.1058	1
IPI00314829;IPI00874680	Microsomal endopeptidase;Mitochondrial oligopeptidase M;Neurolysin, mitochondrial;Neurotensin endopeptidase;Putative uncharacterized protein	Nln	Q91YP2;Q3TB65;Q3UUI1	1	2	1	2	0.20878	0.17479	1	1.4439	1.2046	2
IPI00329953;IPI00118217	Putative uncharacterized protein;Syntaxin 7;Syntaxin-7	mCG_6753;Stx7;Stx-7;Syn7	Q8BH40;Q9DCE1;Q9JMJ6;O70439	1	4	1	4	1.5215	1.2884	1	1.4506	1.1061	4
IPI00776018;IPI00776053;IPI00653072;IPI00131086;IPI00775798	Dynein cytoplasmic 1 intermediate chain 2;Dynein cytoplasmic 1 intermediate chain 2, isoform CRA_a;Putative uncharacterized protein;Cytoplasmic dynein 1 intermediate chain 2;Cytoplasmic dynein intermediate chain 2;Dynein intermediate chain 2, cytosolic;Dynein cytoplasmic 1 intermediate chain 2, isoform CRA_b	Dync1i2;RP23-299A2.1-007;RP23-299A2.1-009;mCG_19348;RP23-299A2.1-002;Dnci2;Dncic2;RP23-299A2.1-001;RP23-299A2.1-006	A2BFF9;A2BFF5;Q3TPJ8;O88487;A2BFF7;Q3UDA2;Q9CRN8;A2BFF8	1	4	1	4	0.50559	0.39718	1	1.4574	1.179	4
IPI00409904;IPI00480381	E3 ubiquitin-protein ligase TRIM33;Ectodermin homolog;Transcription intermediary factor 1-gamma;Tripartite motif-containing protein 33	Kiaa1113;Trim33	Q99PP7-1;Q99PP7;Q99PP7-2	1	2	1	2	0.41768	0.34325	1	1.4633	1.175	2
IPI00126069;IPI00648960	Eif2b3 protein;Eukaryotic translation initiation factor 2B, subunit 3;MCG14442;Putative uncharacterized protein	Eif2b3;mCG_14442;RP23-59L24.1-001;RP23-59L24.1-002	A0AUM9;A4FUS0;B1AUN2;B1AUN3;Q3UKV0	1	5	1	5	1.0449	0.87196	1	1.4672	1.2452	5
IPI00113243	Transmembrane protein 85	Tmem85	Q9CZX9	1	1	1	1	1.3731	0.76124	1	1.4715	1.3849	1
IPI00139957;IPI00749740	BMP2-induced 3-kb gene protein;WD repeat-containing protein 5;WD repeat-containing protein BIG-3;WD repeat domain 5;Putative uncharacterized protein	Big;Big3;Wdr5;mCG_17875;RP23-328F3.2-001;RP23-328F3.2-003	P61965;A2AKB1;A2AKB2;Q3UNQ3	1	1	1	1	0.96147	0.70574	1	1.4792	1.2187	1
IPI00380281;IPI00918427;IPI00918209	SF3a66;Spliceosome-associated protein 62;Splicing factor 3A subunit 2;Sf3a2 protein	Sap62;Sf3a2	Q62203;Q7TN25	1	1	1	1	0.43032	0.40399	1	1.5159	1.4186	1
IPI00130734;IPI00857689	Thymidylate synthase	Tyms;mCG_11630;ts	P07607;Q544L2;Q8C2H6;Q8C2R3;Q8K1U2;Q8VDV6;Q9D0H1	1	1	1	1	0.34892	0.24745	1	1.5162	1.1899	1
IPI00230633;IPI00125590	Aurora family kinase 1;Aurora kinase A;Aurora/IPL1-related kinase 1;Ipl1- and aurora-related kinase 1;Serine/threonine-protein kinase 6;Serine/threonine-protein kinase aurora-A;Serine/threonine-protein kinase Ayk1;Serine/threonine protein kinase 6;Putative uncharacterized protein;Aurora kinase A, isoform CRA_b	Ark1;Aurka;Ayk1;Iak1;Stk6;mCG_2579;RP23-228E2.1-001	P97477-2;P97477;Q7TNK2;Q8BP87;P97477-1;Q3TEY6	1	6	1	6	1.5629	1.2105	1	1.522	1.3577	6
IPI00380331	Protein phosphatase 2, regulatory subunit B (B56), delta isoform, isoform CRA_a;Protein phosphatase 2A B56 delta subunit;Protein phosphatase 2a regulatory b56-delta subunit;Protein phosphatase 2, regulatory subunit B (B56), delta isoform;Protein phosphatase 2, regulatory subunit B (B56), delta isoform, isoform CRA_b;Protein phosphatase 2A B56delta regulatory subunit;Putative uncharacterized prote…	mCG_2696;Ppp2r5d;ppp2r5d	Q7TNL5;Q8K5D8;Q91V89;Q99PC9	1	1	1	1	0.35276	0.29019	1	1.5357	1.3143	1
IPI00331299;IPI00889265	M-Sema F-associating protein of 75 kDa;Neurochondrin;Norbin	Kiaa0607;Ncdn;Sfap75	Q9Z0E0-1;Q9Z0E0;Q9Z0E0-2	1	5	1	5	0.92479	0.72101	1	1.5366	1.2718	6
IPI00128319;IPI00755729;IPI00330052	Arf-GAP with GTPase, ANK repeat and PH domain-containing protein 3;Centaurin-gamma-3;CRAM-associated GTPase;MR1-interacting protein;Putative uncharacterized protein;Agap3 protein	Agap3;Centg3	Q8VHH5-1;Q8VHH5;Q8BV81;Q8K0K1;Q8VHH5-2	1	1	1	1	0.84177	0.85016	1	1.546	1.2102	1
IPI00719915	Protein raver-1;Ribonucleoprotein PTB-binding 1	Kiaa1978;Raver1	Q9CW46-1;Q9CW46	1	3	1	3	0.87996	0.87996	1	1.5521	1.1817	4
IPI00318000	Thyroid hormone receptor interactor 13;Thyroid receptor-interacting protein 13;MCG20952;Trip13 protein	Trip13;mCG_20952	Q3UA06;A0JNT8;Q05CL4	1	6	1	6	1.02	0.69415	1	1.59	1.3708	7
IPI00310471	Serine/threonine-protein phosphatase 6 regulatory ankyrin repeat subunit C;Putative uncharacterized protein	Ankrd52	Q8BTI7;Q3UNT7;Q8C036	1	1	1	1	0.68142	0.58104	1	1.6101	1.4526	1
IPI00130115;IPI00331284	Vesicle transport through interaction with t-SNAREs homolog 1B;Vesicle transport v-SNARE protein Vti1-like 1;Vti1-rp1;Putative uncharacterized protein;Vesicle transport through interaction with t-SNAREs 1B homolog;Vesicle transport through interaction with t-SNAREs 1B homolog, isoform CRA_c;GES30	Vti1b;Vti1l1;mCG_5809	O88384;Q3TUP8;Q91XH6;Q9Z2P7	1	4	1	4	1.3032	0.93822	1	1.6184	1.3939	4
IPI00855075;IPI00336292;IPI00480261;IPI00461565	Mitochondrial ribosomal protein S9;Putative uncharacterized protein;Mrps9 protein;28S ribosomal protein S9, mitochondrial;Muscle protein 637	Mrps9;mg637	Q14AZ3;Q3UMV5;Q78IX0;Q9D7N3;Q5XJX8;Q9ER89	1	2	1	2	1.0515	0.78981	1	1.6225	1.3372	2
IPI00230449;IPI00750070;IPI00757535;IPI00263638;IPI00881478;IPI00881068;IPI00665308;IPI00807763;IPI00874842	Hippocalcin-like protein 1;Neural visinin-like protein 3;Visinin-like protein 3;Neurocalcin-delta	Hpcal1;D15Ertd412e;Ncald	P62748;Q91X97	1	1	1	1	0.63103	0.39743	1	1.6338	1.4019	1
IPI00126913;IPI00464208	AAA-ATPase TOB3;ATPase family AAA domain-containing protein 3;ATPase family, AAA domain containing 3A;MCG142032;Putative uncharacterized protein	Atad3;Atad3a;Kiaa1273;mCG_142032;RP23-242K15.3-001	Q925I1-1;Q925I1;A2AD89;Q3TA78;Q925I1-2	1	2	1	2	0.99488	1.0048	1	1.6401	1.341	2
IPI00315794	Cytochrome b5 outer mitochondrial membrane isoform;Cytochrome b5 type B;Putative uncharacterized protein	Cyb5b;Cyb5m	Q9CQX2;Q3TH64;Q3TLE8;Q3TN44	1	2	1	2	1.5338	1.0145	1	1.6486	1.6257	2
IPI00310701	Lipase maturation factor 2;Transmembrane protein 112B;Transmembrane protein 153	Lmf2;Tmem112b;Tmem153	Q8C3X8	1	1	1	1	0.97737	0.8316	1	1.6545	1.2778	1
IPI00311461	Vacuolar proton pump subunit H;V-type proton ATPase subunit H;Putative uncharacterized protein	Atp6v1h	Q8BVE3;Q3U9S9	1	2	1	2	0.55899	0.51144	1	1.668	1.1842	3
IPI00338536	Iron-sulfur subunit of complex II;Succinate dehydrogenase [ubiquinone] iron-sulfur subunit, mitochondrial;Succinate dehydrogenase complex, subunit B, iron sulfur (Ip);Succinate dehydrogenase complex, subunit B, iron sulfur (Ip), isoform CRA_f;Succinate dehydrogenase complex subunit B;Putative uncharacterized protein;Succinate dehydrogenase Ip subunit	Sdhb;mCG_9052;RP23-183L1.3-001;SDHB	Q9CQA3;A2AA77;Q0QEZ4;Q3TE45;Q9Z1Z5	1	1	1	1	0.81809	0.57746	1	1.6758	1.4352	1
IPI00131960	DNA polymerase epsilon subunit 4;DNA polymerase epsilon subunit p12;DNA polymerase II subunit 4	Pole4	Q9CQ36	1	2	1	2	1.1486	0.71974	1	1.6778	1.4163	2
IPI00320459	Epiplakin	Eppk1	Q8R0W0	1	2	1	2	0.40544	0.20972	1	1.703	1.3983	2
IPI00408796;IPI00457731	SF3a120;Splicing factor 3A subunit 1;Putative uncharacterized protein	Sf3a1	Q8K4Z5;Q3TVM1;Q8BKK2	1	3	1	3	0.42186	0.37721	1	1.7047	1.3401	3
IPI00177202	Nucleoporin Nup43;Nup107-160 subcomplex subunit Nup43;Putative uncharacterized protein;Nup43 protein;Nucleoporin 43	Nup43	P59235;Q3UJY4;Q7TT04;Q8BT98;Q921S9	1	2	1	2	0.55631	0.5574	1	1.7053	1.3427	2
IPI00654397;IPI00930815;IPI00170212;IPI00930790;IPI00109206;IPI00463495;IPI00930820	Putative uncharacterized protein;Activin receptor-interacting protein 2;Activin receptor-interacting protein 4;Mitochondrial outer membrane protein 25;Synaptojanin-2-binding protein;Activin receptor-interacting protein 2a	Cox16;Arip2;Omp25;Synj2bp	Q3UFD0;Q9D6K5-4;Q9D6K5;Q6Y642;Q9D6K5-1;Q9D6K5-2;Q9D6K5-3	1	1	1	1	1.3577	0.75847	1	1.7194	1.6088	1
IPI00314191;IPI00169998	15-hydroxyprostaglandin dehydrogenase [NADP+];Carbonyl reductase [NADPH] 1;NADPH-dependent carbonyl reductase 1;Prostaglandin 9-ketoreductase;Prostaglandin-E(2) 9-reductase;Carbonyl reductase 1;Carbonyl reductase 1, isoform CRA_a;Carbonyl reductase 3;Putative uncharacterized protein	Cbr;Cbr1;mCG_22184;Cbr3;mCG_22192	P48758;B2RXY7;Q8K354	1	2	1	2	0.19701	0.16095	1	1.7235	1.7844	2
IPI00114403	Collagenase inhibitor 16C8 fibroblast;Erythroid-potentiating activity;Metalloproteinase inhibitor 1;Tissue inhibitor of metalloproteinases 1;TPA-induced protein;TPA-S1;Tissue inhibitor of metalloproteinase 1;Tissue inhibitor of metalloproteinase 1, isoform CRA_a	Timp;Timp1;Timp-1;mCG_117700;RP23-132C19.3-001	P12032;B1AUP1;Q6GXA9	1	2	1	2	1.4998	1.129	1	1.7578	1.576	2
IPI00881976	60S ribosomal export protein NMD3	Nmd3	Q99L48-1;Q99L48	1	1	1	1	0.85026	0.81926	1	1.7744	1.3633	1
IPI00129163	Epsilon-trimethyllysine 2-oxoglutarate dioxygenase;TML hydroxylase;TML-alpha-ketoglutarate dioxygenase;Trimethyllysine dioxygenase, mitochondrial;Putative uncharacterized protein;Trimethyllysine hydroxylase, epsilon;Trimethyllysine hydroxylase, epsilon, isoform CRA_a	Tmlh;Tmlhe;mCG_142048	Q91ZE0;Q3TSX6;Q3UMX1	1	2	1	2	0.4798	0.4359	1	1.7976	1.4343	2
IPI00127407	Lysyl hydroxylase 1;Procollagen-lysine,2-oxoglutarate 5-dioxygenase 1;Procollagen-lysine, 2-oxoglutarate 5-dioxygenase 1;Putative uncharacterized protein;Plod1 protein	Plod;Plod1;mCG_11727;RP23-406N5.6-001	Q9R0E2;A2A7Z0;Q3TZN4;Q3UE11;Q91Z26	1	3	1	3	0.52997	0.44073	1	1.8113	1.5771	3
IPI00310474	Brain protein 16	Brp16;MNCb-5873	Q8C3I8	1	2	1	2	0.44908	0.33728	1	1.8219	1.598	3
IPI00553414;IPI00225228	Putative uncharacterized protein;MCG23491, isoform CRA_b;Sodium dependent multivitamin transporter;Solute carrier family 5 (Sodium-dependent vitamin transporter), member 6;Sodium-dependent multivitamin transporter;Solute carrier family 5 member 6	Slc5a6;mCG_23491	Q3TY45;Q8BTU3;Q5U4D8	1	2	1	2	1.4124	1.3925	1	1.8368	1.7034	2
IPI00310518;IPI00648479;IPI00648435	Adipocyte-specific protein 4;Coiled-coil domain-containing protein 47;Coiled-coil domain containing 47;MCG3218, isoform CRA_a	Asp4;Ccdc47;mCG_3218;RP23-81G14.10-001	Q9D024-1;Q9D024;Q0VBU4;Q9D024-2;Q9D024-3	1	2	1	2	1.2928	1.1905	1	1.8663	1.5828	2
IPI00654967;IPI00670268;IPI00138179	ATPase class VI type 11C;Probable phospholipid-transporting ATPase 11C;Atpase, class VI, type 11C	Atp11c;RP23-316G5.1-001	Q9QZW0-1;Q9QZW0;B1AUG5;Q9QZW0-2	1	3	1	3	1.3879	1.2288	1	1.8682	1.4626	7
IPI00112645	Ribonucleoside-diphosphate reductase subunit M2;Ribonucleotide reductase small chain;Ribonucleotide reductase small subunit;Putative uncharacterized protein	Rrm2	P11157;Q3THV8	1	3	1	3	0.35745	0.32281	1	1.9235	1.8046	3
IPI00338458	Pentatricopeptide repeat-containing protein 3, mitochondrial;Putative uncharacterized protein;Ptcd3 protein	Ptcd3	Q14C51;Q3UK51;Q6NV85;Q8BSI7	1	2	1	2	1.1876	1.0172	1	1.9631	1.6533	2
IPI00320406;IPI00622347	Cell division cycle protein 20 homolog;p55CDC;Cell division cycle 20 homolog (S. cerevisiae)	Cdc20;mCG_8866;RP23-145E1.5-001	Q9JJ66;A2A9D2	1	1	1	1	0.7644	0.68453	1	1.9676	1.7282	1
IPI00662513;IPI00875946;IPI00673195;IPI00857291;IPI00755078	ATPase, class I, type 8B, member 4;ATPase class I type 8B member 2;Probable phospholipid-transporting ATPase ID;MKIAA1137 protein;MKIAA1939 protein	Atp8b4;RP23-460B5.1-001;Atp8b2;mKIAA1137;mKIAA1939;RP23-460B5.1-005	A1L3S5;A2ANX3;P98199;Q69ZR1;Q69Z59;A2ANX2	1	1	1	1	1.5614	2.7421	1	2.0395	1.4485	1
IPI00113214;IPI00881918;IPI00881491;IPI00881643	Deubiquitinating enzyme 5;Isopeptidase T;Ubiquitin carboxyl-terminal hydrolase 5;Ubiquitin thioesterase 5;Ubiquitin-specific-processing protease 5;Ubiquitin carboxyl-terminal hydrolase	Isot;Usp5	P56399;Q3U4W8	1	2	1	2	0.32688	0.28954	1	2.0465	1.7323	2
IPI00124064;IPI00467627;IPI00874976	Probable palmitoyltransferase ZDHHC5;Zinc finger DHHC domain-containing protein 5;Membrane-associated DHHC5 zinc finger protein	Kiaa1748;Zdhhc5	Q8VDZ4-1;Q8VDZ4;Q2TGE8;Q8VDZ4-2	1	3	1	3	0.21946	0.16042	1	2.1428	1.7403	4
IPI00311131;IPI00331548	Replication factor A protein 2;Replication protein A 32 kDa subunit;Replication protein A 34 kDa subunit;Putative uncharacterized protein;Replication protein A2;Replication protein A2, isoform CRA_a	Rpa2;Rpa34;mCG_16266;RP23-442A20.4-001	Q62193;Q3TE40;Q99KL9	1	2	1	2	0.71161	0.49768	1	2.2115	1.9189	2
IPI00124823;IPI00929886;IPI00653610	Interleukin-1 receptor accessory protein;Putative uncharacterized protein	Il1rap	Q61730-1;Q61730;Q3UVZ1;Q3V2X3	1	9	1	9	1.4373	1.2474	1	2.2154	1.7618	18
IPI00515349;IPI00123186;IPI00222930;IPI00307931;IPI00473646;IPI00875863;IPI00474370	Mitochondrial Rho GTPase 1;Ras homolog gene family member T1;Arht1 protein;Mitochondrial Rho GTPase 2;Ras homolog gene family member T2;Arht2 protein	Arht1;Rhot1;Arht2;Rhot2	Q8BG51-4;Q8BG51;Q8BG51-3;Q8BG51-2;Q7TPW0;Q8BG51-1;Q8JZN7;Q8R581	1	1	1	1	0.93125	0.76922	1	2.2748	2.0823	1
IPI00111211	39S ribosomal protein L46, mitochondrial;Putative uncharacterized protein	Mrpl46	Q9EQI8;Q9D9V9	1	1	1	1	1.4884	0.98154	1	2.315	1.7662	1
IPI00137697;IPI00894672;IPI00649740;IPI00894707	F-box only protein 6;F-box only protein 6b;F-box protein that recognizes sugar chains 2;F-box/G-domain protein 2	Fbs2;Fbxo6;Fbxo6b	Q9QZN4	1	1	1	1	0.7631	0.54587	1	2.3576	2.1042	1
IPI00409269;IPI00475356	Activin receptor type I;Activin receptor type-1;Serine/threonine-protein kinase receptor R1;TGF-B superfamily receptor type I;TSK-7L;Activin A receptor type 1;Activin A receptor, type 1, isoform CRA_a;Putative uncharacterized protein	Acvr1;Acvrlk2;Tgfb1;mCG_15334;RP23-100B18.4-001;RP23-100B18.4-005	P37172;B1AW86;B1AW87;Q8C7A7	1	3	1	3	1.113	0.85632	1	2.3952	1.6402	4
IPI00153234;IPI00816895	Pyrroline-5-carboxylate reductase 3;Pyrroline-5-carboxylate reductase-like protein	Pycrl	Q9DCC4	1	3	1	3	0.51073	0.37554	1	2.6136	2.2567	3
IPI00131577	Heme oxygenase 1;P32 protein;Putative uncharacterized protein	Hmox1	P14901;Q3U5H8;Q3U5U6	1	2	1	2	0.88041	0.62386	1	2.6284	2.6112	2
IPI00317710;IPI00317711;IPI00857988	Heat shock 70 kDa protein 4L;Heat shock 70-related protein APG-1;Osmotic stress protein 94;Putative uncharacterized protein	Apg1;Hsp4l;Hspa4l;Osp94	P48722-1;P48722;P48722-2;Q3TTD4	1	7	1	7	0.5149	0.52261	1	2.695	2.1777	7
IPI00118475;IPI00118482	Urokinase plasminogen activator surface receptor;Putative uncharacterized protein;Plasminogen activator, urokinase receptor, isoform CRA_b	Plaur;mCG_7264	P35456-1;P35456;Q3U2D1;Q545X5;P35456-2	1	3	1	3	0.90026	1.0766	2	2.8807	2.2004	6
IPI00895264;IPI00469945;IPI00923631;IPI00875645	Leucine-rich repeat and coiled-coil domain-containing protein 1;Leucine rich repeat and coiled-coil domain containing 1	Kiaa1764;Lrrcc1	Q69ZB0-1;Q69ZB0;Q69ZB0-2;B9EI20;Q69ZB0-3	1	1	1	1	0.03568	0.031612	1	3.2951	2.8115	2
IPI00315135	Mitochondrial import receptor subunit TOM22 homolog;Translocase of outer membrane 22 kDa subunit homolog;Putative uncharacterized protein	Tom22;Tomm22	Q9CPQ3;Q3UBW3	1	1	1	1	1.1113	0.68993	1	3.3828	2.9388	1
IPI00115125	Protein amnionless	Amn	Q99JB7	1	1	1	1	0.42739	0.40365	1	3.4057	1.9958	1
IPI00128152;IPI00930793;IPI00311780	ATP-binding cassette sub-family B member 1;Multidrug resistance protein 1;P-glycoprotein 1;ATP-binding cassette, sub-family B (MDR/TAP), member 1B;MCG1177;ATP-binding cassette sub-family B member 1A;MDR1A;Multidrug resistance protein 3;P-glycoprotein 3;Putative uncharacterized protein;P-glycoprotein	Abcb1;Abcb1b;Mdr1;Mdr1b;Pgy1;Pgy1-1;mCG_1177;Abcb1a;Abcb4;Mdr1a;Mdr3;Pgy3;Pgy-3;mdr1b	P06795;B2RUR3;P21447;Q3UMH0;Q9CVG4;Q9QX25	1	4	1	4	0.3679	0.29898	1	4.1819	3.5432	6
IPI00340244;IPI00867859	Uncharacterized protein C12orf29 homolog		Q8BHN7-1;Q8BHN7;Q8BHN7-2	1	1	1	1	0.37201	0.30481	1	4.5804	4.307	1
IPI00130607;IPI00405307;IPI00404528;IPI00918843;IPI00315878	LIM mineralization protein;PDZ and LIM domain protein 7;Protein enigma;PDZ and LIM domain 7;PDZ and LIM domain 7, isoform CRA_b;Pdlim7 protein;PDZ and LIM domain 7, isoform CRA_f;Putative uncharacterized protein;PDZ and LIM domain 7, isoform CRA_g;PDZ and LIM domain 7, isoform CRA_c	Enigma;Pdlim7;mCG_3180;RP23-211O9.2-001;RP23-211O9.2-002;RP23-211O9.2-007;RP23-211O9.2-008;RP23-211O9.2-003	Q3TJD7-1;Q3TJD7;B8JJB6;Q8BVJ7;Q3TJD7-3;B8JJB3;B8JJB2;Q3TJD7-2;B8JJB5	1	4	1	4	1.5555	1.3067	1	5.3529	5.0081	3
IPI00466371	CD49 antigen-like family member A;Integrin alpha-1;Laminin and collagen receptor;VLA-1;Itga1 protein;Putative uncharacterized protein	Itga1	Q3V3R4;Q05DI0;Q3V391;Q8BPT3	1	8	1	8	0.38043	0.289	1	6.3876	5.0284	12
IPI00343038	Killer cell lectin-like receptor subfamily G member 2	Klrg2	Q3UM83	1	8	1	8	0.21901	0.19386	1	8.2269	7.1795	9
IPI00322447;IPI00411088;IPI00461967;IPI00410985;IPI00875244;IPI00849722;IPI00849618;IPI00849429	Cell adhesion molecule 1;Immunoglobulin superfamily member 4;Nectin-like protein 2;Spermatogenic immunoglobulin superfamily;Synaptic cell adhesion molecule;Tumor suppressor in lung cancer 1;RA175 isoform f;Adhesion protein RA175C;Nectin-like 2;Adhesion protein RA175N	Cadm1;Igsf4;Necl2;Ra175;Syncam;SynCam1;Tslc1;Igsf4a;ra175c;ra175n	Q8R5M8-1;Q8R5M8;Q8R5M8-2;B5L830;Q9QYL4;Q8R5M8-3;Q1WIL9;Q8R5M8-4;Q9QYL3;Q8R5M8-5;Q8R5M8-6;Q8R5M8-7	1	4	1	4	0.24885	0.24154	1	22.96	17.428	5
IPI00130225	Sorting nexin-4;Snx4 protein	Snx4	Q91YJ2;Q80X54	1	2	1	2	0.29025	0.29301	1	25.535	19.015	2
IPI00753472;IPI00267195	Insulin-like growth factor-dependent IGF-binding protein 4 protease;Pappalysin-1;Pregnancy-associated plasma protein A	Pappa	Q8R4K8-2;Q8R4K8;Q8R4K8-1	2	6	2	6	11.459	8.2284	2	0.024116	0.01862	7
IPI00666034;IPI00553336	Apob protein;Apolipoprotein B;Putative uncharacterized protein;Apolipoprotein (apoB)	Apob	Q3UH74;Q61314;Q61318;Q497D8;Q8CGG8	2	2	2	2	0.01697	0.015394	5	0.030808	0.023344	10
IPI00223714	H1 VAR.2;H1e;Histone H1.4	H1f4;Hist1h1e	P43274	2	1	2	1	0.21926	0.15699	3	0.044292	0.042488	1
IPI00229992	Plexin-B1;Plexin B1	Kiaa0407;Plxnb1	Q8CJH3;B2RWT9	2	2	2	2	7.4702	6.2195	2	0.062384	0.054334	2
IPI00856973;IPI00112711	Complement C1q tumor necrosis factor-related protein 3;Secretory protein CORS26;C1q and tumor necrosis factor related protein 3;C1qTNF3	C1qtnf3;Cors26;Ctrp3;mCG_18323	Q9ES30;Q4ZJN6	2	1	2	1	0.43137	0.28192	2	0.064993	0.053932	2
IPI00115854	Cell surface glycoprotein Trop-2;Tumor-associated calcium signal transducer 2;Putative uncharacterized protein	Tacstd2;Trop2	Q8BGV3;Q3U261	2	1	2	1	15.929	13.474	2	0.067243	0.052943	3
IPI00132756;IPI00169939;IPI00473188;IPI00667510	Annexin A8;Annexin VIII;Annexin-8;Anxa8 protein	Anx8;Anxa8	O35640;Q8K2N9;Q921D0	2	4	2	4	4.5687	3.4874	1	0.093722	0.075581	3
IPI00129423	Fetomodulin;Thrombomodulin;Putative uncharacterized protein;Thbd protein	Thbd;mCG_18941;RP23-70N3.2-001	P15306;Q543W3;Q8BJB5	2	2	2	2	6.4416	6.3311	2	0.10584	0.086335	3
IPI00126049	Putative uncharacterized protein;MCG1033322;Protocadherin beta 21;Protocadherin-betaU	Pcdhb21;mCG_1033322;Pcdhb18	Q3UYA2;Q91V48	2	2	2	1	7.633	7.8421	2	0.12388	0.09916	2
IPI00323035	Developmental arteries and neural crest EGF-like protein;Fibulin-5	Dance;Fbln5	Q9WVH9	2	1	2	1	6.3205	5.0698	3	0.13867	0.11175	2
IPI00129198;IPI00337992;IPI00230383	Ephrin type-A receptor 4;Tyrosine-protein kinase receptor MPK-3;Tyrosine-protein kinase receptor SEK-1;Ephrin receptor;Putative uncharacterized protein	Epha4;Sek;Sek1;mCG_119512	Q03137-1;Q03137;Q80VZ2;Q99KA8;Q03137-2;Q3V1W9;Q8CCR7	2	3	0	2	19.905	15.344	1	0.15031	0.11788	3
IPI00944049;IPI00126055	EGF-containing fibulin-like extracellular matrix protein 2;Fibulin-4;Mutant p53-binding protein 1;Epidermal growth factor-containing fibulin-like extracellular matrix protein 2, isoform CRA_a;Putative uncharacterized protein	Efemp2;Fbln4;Mbp1;mCG_11764	Q9JM06;Q9WVJ9;Q542X5	2	3	2	3	3.2797	2.571	2	0.23355	0.19796	2
IPI00115516;IPI00653575	Elastin microfibril interface-located protein 1;EMILIN-1;Putative uncharacterized protein	Emilin1	Q99K41;Q3U254;Q3USG5;Q3UUU0	2	1	2	1	3.5677	3.2514	2	0.23547	0.18558	1
IPI00229534	Myristoylated alanine-rich C-kinase substrate;Marcks protein	Macs;Marcks	P26645;Q05BL6	2	2	2	2	1.246	0.98491	2	0.25736	0.2259	2
IPI00470178	Cysteine and glycine-rich protein 2;Cysteine-rich protein 2;Double LIM protein 1;CSRP2;Smooth muscle LIM protein;Putative uncharacterized protein	Csrp2;Dlp1;Crp2/SmLim	P97314;Q6QMT3;Q71V27;Q9D1M8	2	1	2	1	2.407	1.5845	1	0.2644	0.22957	1
IPI00330623	Pumilio domain-containing protein C14orf21 homolog;Putative uncharacterized protein	2610027L16Rik	Q8BMC4;Q3U480;Q3U7B7	2	1	2	1	3.1948	3.0642	2	0.31955	0.29589	1
IPI00461384	Peroxidasin homolog;Peroxidasin homolog (Drosophila);MKIAA0230 protein	Kiaa0230;Pxdn;mKIAA0230	Q3UQ28;B2RX13;Q80U60	2	3	2	3	2.1483	1.5392	3	0.34522	0.25959	3
IPI00126922;IPI00788435;IPI00788343	Platelet-derived growth factor D;Platelet-derived growth factor D, latent form;Platelet-derived growth factor D, receptor-binding form;Spinal cord-derived growth factor B	Pdgfd;Scdgfb	Q925I7-1;Q925I7;Q925I7-2;Q925I7-3	2	1	2	1	10.715	8.8927	4	0.35969	0.30711	1
IPI00877205;IPI00230204;IPI00849728;IPI00856409	Putative uncharacterized protein;Aspartate aminotransferase, cytoplasmic;Glutamate oxaloacetate transaminase 1;Transaminase A	Got1	Q3UJH8;P05201	2	5	2	5	0.90738	0.8629	2	0.412	0.32065	5
IPI00114279	Excitatory amino acid transporter 1;Glial high affinity glutamate transporter;High-affinity neuronal glutamate transporter;Sodium-dependent glutamate/aspartate transporter 1;Solute carrier family 1 member 3;Putative uncharacterized protein;Solute carrier family 1 (Glial high affinity glutamate transporter), member 3;Glutamate/aspartate transporter	Eaat1;Gmt1;Slc1a3;mCG_3300	P56564;Q543U3;Q8C3T7;Q8C7W8;Q99NG1	2	2	2	2	5.2674	4.0569	3	0.43912	0.35957	7
IPI00224784;IPI00625829;IPI00848506	Prothymosin alpha;Thymosin alpha;Prothymosin alpha, isoform CRA_a;Putative uncharacterized protein	Ptma;mCG_133549	P26350;Q0VGU2;Q3U6E4;Q3U8X6;Q3UA54;Q8C2T3	2	1	2	1	0.031376	0.020958	4	0.45322	0.42417	1
IPI00111793;IPI00890881	Entactin;Nidogen-1;Nidogen 1;Putative uncharacterized protein	Ent;Nid1	P10493;Q3TKX9	2	8	2	8	1.9638	1.3951	2	0.49358	0.3932	8
IPI00154004;IPI00928020;IPI00928217	Deubiquitinating enzyme OTUB1;OTU domain-containing ubiquitin aldehyde-binding protein 1;Otubain-1;Ubiquitin thioesterase OTUB1;Ubiquitin-specific-processing protease OTUB1	Otub1	Q7TQI3	2	2	2	2	0.54546	0.40177	2	0.50855	0.38715	2
IPI00281011	Brain protein F52;Macrophage myristoylated alanine-rich C kinase substrate;MARCKS-like protein 1;MARCKS-related protein;MARCKS-like 1;MCG12234, isoform CRA_c	Marcksl1;Mlp;Mrp;mCG_12234;RP23-209C6.6-001	P28667;B2KGE6	2	2	2	2	1.156	1.0466	3	0.51871	0.47102	2
IPI00515393;IPI00124520	Putative uncharacterized protein;Replication protein A1;Replication factor A protein 1;Replication protein A 70 kDa DNA-binding subunit	Rpa1;RP23-113D4.1-002	Q3U8B3;Q5SWN2;Q8VEE4	2	1	2	1	0.70708	0.53406	2	0.53283	0.42715	2
IPI00120982;IPI00918112	F-box only protein 22	Fbx22;Fbxo22	Q78JE5	2	1	2	1	2.6799	2.6931	3	0.5355	0.43901	2
IPI00153791;IPI00457454	Nucleolar protein 11;Nucleolar protein 11, isoform CRA_a	Nol11;mCG_3304;RP23-317F9.5-001	Q8BJW5-1;Q8BJW5;Q8BJW5-2;A2A657	2	1	2	1	1.0229	1.0171	2	0.54713	0.44615	1
IPI00124707;IPI00556878;IPI00876527	Follistatin-like protein 1;Follistatin-related protein 1;TGF-beta-inducible protein TSC-36;Follistatin-like 1;Putative uncharacterized protein	Frp;Fstl;Fstl1;Tsc36;mCG_129092	Q62356;Q6GTX2	2	1	2	1	0.59524	0.50578	2	0.55143	0.47276	2
IPI00130240	Cyclophilin C;Peptidyl-prolyl cis-trans isomerase C;Rotamase C;Peptidyl-prolyl cis-trans isomerase	Cypc;Ppic;mCG_8356	P30412;Q3UC73	2	1	2	1	0.5376	0.3336	2	0.55722	0.53123	1
IPI00409918;IPI00400432;IPI00857127;IPI00890863	ATP-dependent RNA helicase eIF4A-2;Eukaryotic initiation factor 4A-II;Eukaryotic translation initiation factor 4A2;Eukaryotic translation initiation factor 4A2, isoform CRA_d;Putative uncharacterized protein	Ddx2b;Eif4a2;mCG_128248	P10630-2;P10630;P10630-1;Q52KC1;Q8BTU6	2	1	2	1	2.3772	1.7275	2	0.56268	0.47662	1
IPI00318778;IPI00877323	Calcium-binding protein 39;Protein Mo25;Cab39 protein;Calcium binding protein 39, isoform CRA_a;Putative uncharacterized protein	Cab39;Mo25;mCG_66415	Q06138;Q8K312;Q8VDZ8	2	3	2	3	0.56174	0.39104	2	0.58925	0.50104	4
IPI00353927	Protein Hook homolog 3;Putative uncharacterized protein;Hook homolog 3 (Drosophila)	Hook3	Q8BUK6;Q3UUZ6;Q5BKS5	2	7	2	7	1.5189	1.4697	2	0.6313	0.4842	9
IPI00129178	Ornithine aminotransferase, mitochondrial;Ornithine--oxo-acid aminotransferase;Ornithine aminotransferase, isoform CRA_b;Putative uncharacterized protein	Oat;mCG_22155	P29758;Q3TG75;Q3UJK5;Q3UKT3	2	3	2	3	0.9313	0.6802	2	0.63871	0.54594	3
IPI00130486	63 kDa FK506-binding protein;FK506-binding protein 9;FKBP65RS;Peptidyl-prolyl cis-trans isomerase FKBP9;Rotamase	Fkbp60;Fkbp63;Fkbp9	Q9Z247	2	2	2	2	2.0154	1.636	2	0.63952	0.50873	2
IPI00649115;IPI00404545;IPI00471192	E3 ubiquitin-protein ligase NEDD4-like;NEDD4.2;Nedd4-2;Putative uncharacterized protein;Nedd4l protein	Kiaa0439;Nedd4b;Nedd4l	Q8CFI0-1;Q8CFI0;Q8CFI0-3;Q3TQK9;Q641N8	2	1	1	1	1.2238	1.0845	3	0.64638	0.54739	5
IPI00387216;IPI00387217	Cullin-2;MKIAA4106 protein	Cul2;mKIAA4106	Q9D4H8-1;Q9D4H8;Q571A2;Q9D4H8-2	2	4	2	4	1.5646	1.2536	2	0.65261	0.57382	5
IPI00121437;IPI00751004	Exosome complex exonuclease RRP4;Exosome component 2;Ribosomal RNA-processing protein 4;Putative uncharacterized protein	Exosc2;Rrp4;mCG_130468;RP23-65P13.1-001;RP23-65P13.1-005	Q8VBV3;Q3TKQ3;A2AV19	2	2	2	2	2.243	1.5834	2	0.65815	0.5852	2
IPI00121949;IPI00858209;IPI00750657	LanC-like protein 2;Testis-specific adriamycin sensitivity protein	Lancl2;Tasp	Q9JJK2	2	2	2	2	1.6471	1.361	2	0.65879	0.58776	2
IPI00221841;IPI00751000	Protein-L-isoaspartate O-methyltransferase domain-containing protein 2;Protein-L-isoaspartate (D-aspartate) O-methyltransferase domain containing 2;Protein-L-isoaspartate (D-aspartate) O-methyltransferase domain containing 2, isoform CRA_b;MKIAA3003 protein	Pcmtd2;mCG_140108;RP23-322G1.5-001;RP23-322G1.5-005;mKIAA3003	Q8BHD8;B0R0C8;B0R0C7;Q6I682	2	3	2	3	2.0567	2.0022	2	0.66037	0.52947	3
IPI00132653;IPI00858156;IPI00856651	3-oxoacid-CoA transferase 1;Somatic-type succinyl-CoA:3-oxoacid CoA-transferase;Succinyl-CoA:3-ketoacid-coenzyme A transferase 1, mitochondrial;Putative uncharacterized protein;Succinyl-CoA:3-ketoacid CoA transferase	Oxct;Oxct1;Scot;Oxct2a	Q9D0K2;Q3U9P7;Q3UK61;A1E285;Q3UJQ9;Q9CRF4	2	5	2	5	0.29783	0.32392	2	0.66618	0.48041	5
IPI00323143;IPI00313515;IPI00880420	DNA polymerase delta catalytic subunit;DNA polymerase	Pold1	P52431;Q3TFX6;Q8C2N0;Q91VT0	2	1	2	1	1.2934	0.97358	2	0.67307	0.57289	1
IPI00331045;IPI00124182	Ephrin receptor;Eph receptor A3, isoform CRA_b;Putative uncharacterized protein;EPH-like kinase 4;Ephrin type-A receptor 3;Tyrosine-protein kinase receptor ETK1;Tyrosine-protein kinase TYRO4	Epha3;mCG_127999;Etk1;Mek4;Tyro4	B7ZNN5;Q8BRB1;Q8C3U1;Q8C9K6;P29319-1;P29319	2	1	2	1	59.603	50.203	2	0.67642	0.49455	1
IPI00113257;IPI00672748;IPI00464127;IPI00761442;IPI00918921;IPI00918685;IPI00402913;IPI00670546	CROC-1;Ubiquitin-conjugating enzyme E2 variant 1;Putative uncharacterized protein;Novel protein, possible orthologue of human TMEM189-UBE2V1;Ubc-like protein MMS2;Ubiquitin-conjugating enzyme E2 variant 2;MCG127675;Ubiquitin-conjugating enzyme E2 variant 2, isoform CRA_a	Croc1;Ube2v1;RP23-118A2.7-001;RP23-118A2.10-001;RP23-118A2.7-002;Mms2;Ube2v2;Uev2;mCG_126823;mCG_127675;RP23-310H3.1-001	Q9CZY3-1;Q9CZY3;Q569Y6;Q9CZY3-2;B7ZBY8;B7ZBY7;Q9D2M8-1;Q9D2M8;Q4VBX4;Q9D2M8-2	2	3	2	3	0.69542	0.37658	2	0.68715	0.75582	3
IPI00116554;IPI00316479	Protein-tyrosine phosphatase SYP;SH-PTP2;Tyrosine-protein phosphatase non-receptor type 11;Ptpn11 protein;Tissue-specific protein tyrosine phosphatase;Putative uncharacterized protein	Ptpn11;PTP	P35235-1;P35235;P35235-2;Q05C78;Q63848;Q9CT18	2	6	2	6	0.76814	0.73129	2	0.68856	0.54465	6
IPI00858277;IPI00468605;IPI00650010;IPI00309113;IPI00849688;IPI00227168;IPI00953764;IPI00944015;IPI00885337;IPI00886041	Neuroligin 4*;Neuroligin 4;Neuroligin-2;Nlgn2 protein;Neuroligin 2;Neuroligin-1;Putative uncharacterized protein;Gliotactin homolog;Neuroligin-3;Neuroligin 3;MKIAA1480 protein;Nlgn1 protein;Neuroligin 3 protein	Nlgn4;Nlgn4l;Nlgn4x;Kiaa1366;Nlgn2;RP23-422L16.24-003;Kiaa1070;Nlgn1;Nlgn3;RP23-440J15.4-004;Med12;mKIAA1480;RP23-440J15.4-001;RP23-440J15.4-002;RP23-440J15.4-003;neuroligin 3	A7LAI9;B0F2B4;B1P942;Q69ZK9;Q6PHN2;Q5F287;Q99K10-1;Q99K10;Q3UUP2;Q8BYM5;A2AGI2;B2RWZ9;Q69ZI4;A2AGI1;Q3TRZ1;Q3TY84;Q4KMN5;A2AGI3;A2AGI0;Q924X0	2	1	2	1	3.9237	3.5053	2	0.69429	0.61928	2
IPI00315127;IPI00331302	Ribonucleoside-diphosphate reductase large subunit;Ribonucleoside-diphosphate reductase subunit M1;Ribonucleotide reductase large subunit;Ribonucleoside-diphosphate reductase	Rrm1;mCG_23418	P07742;Q05DU8;Q6NZB3;Q91YM8	2	2	2	2	0.9514	0.9316	2	0.70938	0.53604	2
IPI00127811;IPI00331228	CX3C membrane-anchored chemokine;C-X3-C motif chemokine 1;Fractalkine;Neurotactin;Processed fractalkine;Small-inducible cytokine D1;Putative uncharacterized protein;Chemokine (C-X3-C motif) ligand 1;Fractalkine/neurotactin	Cx3c;Cx3cl1;Fkn;Scyd1;mCG_12288	O35188;Q8C9Y1;Q91V44	2	4	2	4	3.3882	2.8979	2	0.72446	0.5346	7
IPI00454049;IPI00886151;IPI00459020	Enoyl-CoA hydratase 1;Enoyl-CoA hydratase, mitochondrial;Short-chain enoyl-CoA hydratase;Enoyl Coenzyme A hydratase, short chain, 1, mitochondrial, isoform CRA_c;Putative uncharacterized protein	Echs1;mCG_21632	Q8BH95;Q8BU95	2	2	2	2	0.75561	0.51834	2	0.73806	0.61639	2
IPI00929869;IPI00109812	HAUS augmin-like complex subunit 5;MCG22784, isoform CRA_b;Putative uncharacterized protein	Haus5;Kiaa0841;mCG_22784	Q9D786-1;Q9D786;Q08EB3;Q9D786-2	2	17	2	17	1.027	0.78188	2	0.73994	0.60936	17
IPI00310857	Exosome complex exonuclease RRP41;Exosome component 4;Ribosomal RNA-processing protein 41;Putative uncharacterized protein	Exosc4;Rrp41	Q921I9;Q542B0	2	3	2	3	2.4502	1.6275	2	0.74324	0.63297	2
IPI00319518;IPI00761408	Lon protease homolog;Lon protease homolog, mitochondrial;Lon protease-like protein;Mitochondrial ATP-dependent protease Lon;Serine protease 15;Lonp1 protein	Lonp1;Prss15	Q3V2D0;Q8CGK3;Q56A16	2	1	2	1	0.27954	0.24768	2	0.74415	0.58751	1
IPI00117264;IPI00895414;IPI00649406;IPI00895518	Parkinson disease protein 7 homolog;Protein DJ-1;Parkinson disease (Autosomal recessive, early onset) 7	Park7;RP23-272N19.5-001;RP23-272N19.5-004	Q99LX0;B2KFH8;A2A813;B2KFH7	2	1	2	1	0.44622	0.35516	3	0.75491	0.70488	1
IPI00133977;IPI00876202	Nap1l4 protein;Nucleosome assembly protein 1-like 4, isoform CRA_b;Putative uncharacterized protein;Nucleosome assembly protein 1-like 4;Nucleosome assembly protein 1-like 4, isoform CRA_a	mCG_129001;Nap1l4	B7ZNL2;Q8C1W9;Q78ZA7;A2RSB1	2	6	2	6	1.7082	1.5863	2	0.76409	0.56698	7
IPI00858026;IPI00108427;IPI00110120	Lims E protein;LIM and senescent cell antigen-like-containing domain protein 1;Particularly interesting new Cys-His protein 1;LIM and senescent cell antigen-like domains 1 isoform D;LIM and senescent cell antigen-like domains 1 isoform B;LIM and senescent cell antigen-like domains 1, isoform CRA_c;Putative uncharacterized protein	Lims1;Pinch1;mCG_19016	Q4ZJB3;Q99JW4;A8CVP1;A8CVP4;Q9D7B2	2	1	2	1	0.63681	0.49455	3	0.7753	0.65825	1
IPI00230416;IPI00407546	Eukaryotic translation initiation factor 2 subunit 3, Y-linked;Eukaryotic translation initiation factor 2 subunit gamma, Y-linked;Putative uncharacterized protein;Eukaryotic translation initiation factor 2, subunit 3, structural gene Y-linked, isoform CRA_b	Eif2s3y;mCG_121151	Q9Z0N2;Q9D791;Q9CZT2	2	1	2	1	2.0136	1.6105	2	0.78506	0.6729	1
IPI00344626;IPI00387288	Glycerol-3-phosphate acyltransferase 1, mitochondrial;P90;MKIAA1560 protein;Glycerol-3-phosphate acyltransferase, mitochondrial;Glycerol-3-phosphate acyltransferase, mitochondrial, isoform CRA_a;Mitochondrial glycerol-3-phosphate acyltransferase;Putative uncharacterized protein	Gpam;Gpat1;mKIAA1560;mCG_18119	Q61586;Q69ZG4;Q8VCT2	2	1	2	1	1.4656	1.48	2	0.79459	0.63028	1
IPI00471418;IPI00378122	Netrin receptor UNC5B;Protein unc-5 homolog 2;Protein unc-5 homolog B;Putative uncharacterized protein	Unc5b;Unc5h2	Q8K1S3-1;Q8K1S3;Q3TCV5;Q3TYW6;Q8K1S3-2;Q3UH38	2	18	2	17	2.2295	2.18	2	0.7952	0.61718	44
IPI00130758	Integral membrane protein 2B;Protein E25B;Putative uncharacterized protein;E25B protein	Itm2b	O89051;Q3TVJ0;Q3UCT9;Q9CVA8;Q9D1Q3;Q9JME4	2	4	2	4	2.914	2.5926	4	0.80918	0.66161	4
IPI00402900;IPI00756692;IPI00468079;IPI00754194	Engulfment and cell motility protein 2;Protein ced-12 homolog A;Engulfment and cell motility 2, ced-12 homolog (C. elegans);MCG141831, isoform CRA_d	Elmo2;Kiaa1834;mCG_141831;RP23-41B20.2-007;RP23-41B20.2-002	Q8BHL5-1;Q8BHL5;A2A5A5;Q8BHL5-2;Q8BHL5-3;Q5GMG5	2	4	2	4	1.4382	1.1796	2	0.81323	0.65851	4
IPI00136098	Androgen-regulated short-chain dehydrogenase/reductase 1;Cell line MC/9.IL4-derived protein 1;M42C60;Prostate short-chain dehydrogenase/reductase 1;Retinal reductase 1;Retinol dehydrogenase 11;Short-chain aldehyde dehydrogenase;UBE-1c1;UBE-1b;UBE-1a	Arsdr1;Mdt1;Psdr1;Rdh11;Ube-1c;Ube-1b;Ube-1a	Q9QYF1;Q9R1R5;Q9R1R8;Q9R1R9	2	3	2	3	2.5727	1.9224	2	0.8165	0.68978	3
IPI00319131	Peroxin-19;Peroxisomal biogenesis factor 19;Peroxisomal farnesylated protein;Peroxisome biogenesis factor 19, isoform CRA_e;Putative uncharacterized protein	Pex19;Pxf;mCG_4480	Q8VCI5-1;Q8VCI5;Q3TDI5	2	2	2	2	2.3717	1.7423	2	0.82026	0.64659	2
IPI00877257;IPI00885711;IPI00459782;IPI00110096	Putative uncharacterized protein;Signal recognition particle 19, isoform CRA_a;Srp19 protein;Signal recognition particle 19, isoform CRA_c;Signal recognition particle 19 kDa protein	Srp19;mCG_121501	Q9CRF7;Q9D104;Q3UXK5;Q8BZ07;Q9D7A6	2	1	2	1	1.7126	0.91976	2	0.82605	0.77415	1
IPI00221528	Beta-actin-like protein 2;Kappa-actin	Actbl2	Q8BFZ3	2	1	2	1	0.81639	0.63348	7	0.85132	0.63559	4
[truncated: 1,345 more rows]
